# Supplementary material for: Morphological, transcriptomic and metabolomic analyses of Sophora davidii mutants for plant height
Source: BMC Plant Biol. 2022 Mar 25;22:144. doi: 10.1186/s12870-022-03503-1 (PMC8951708; doi:10.1186/s12870-022-03503-1)
Supplement: Supplementary file 2 — Additional file 2: Table S1. DEGs in D vs. W, H vs. W and H vs. D. [file 12870_2022_3503_MOESM2_ESM.xlsx]

## Sheet: D vs W
Supplemental Table S1. DEGs in D vs. W
Genes	Gene Length	NR GI	NR ID	NR Score	NR Evalue	NR Description	NT GI	NT ID	NT Score	NT Evalue	NT Description	KO ID	KO Name	KO Description	Http Link	Swissprot ID	Swissprot Score	Swissprot Evalue	Swissprot Description	PFAM ID	PFAM description	Gene Ontology Biological Pathway	BP Description	Gene Ontology Molecular Function	MF Description	Gene Ontology Cellular Component	CC Description	KOG ID	KOG Description
Cluster-22292.0	615	--	--	--	--	--	--	--	--	--	--	--	--	--	--	--	--	--	--	--	--	--	--	--	--	--	--	--	--
Cluster-21251.0	771	--	--	--	--	--	--	--	--	--	--	--	--	--	--	Q17127	276	2e-23	Hexamerin OS=Blaberus discoidalis PE=2 SV=1	--	--	--	--	--	--	--	--	--	--
Cluster-24555.0	606	--	--	--	--	--	AP006700.1	AP006700	70	4.2e-26	Lotus japonicus genomic DNA, chromosome 2, clone: LjT17H09, TM0550, complete sequence	--	--	--	--	--	--	--	--	PF07992//PF04921	Pyridine nucleotide-disulphide oxidoreductase//XAP5, circadian clock regulator	GO:0055114	oxidation-reduction process	GO:0016491	oxidoreductase activity	GO:0005634	nucleus	--	--
Cluster-27625.0	918	8298594	XP_020525322.1	412	9.1e-38	structural maintenance of chromosomes protein 3 [Amborella trichopoda]	XM_014385677.1	XM_014385677	248	7.28e-125	PREDICTED: Cimex lectularius structural maintenance of chromosomes protein 3 (LOC106661921), mRNA	--	--	--	--	O93309	560	2.8e-56	Structural maintenance of chromosomes protein 3 OS=Xenopus laevis GN=smc3 PE=1 SV=2	PF08988	Type III secretion system, cytoplasmic E component of needle	GO:0009405	pathogenesis	--	--	--	--	KOG0964	Structural maintenance of chromosome protein 3 (sister chromatid cohesion complex Cohesin, subunit SMC3)
Cluster-16281.0	533	10427562	POE82741.1	422	3.7e-39	enolase [Quercus suber]	XM_016261919.1	XM_016261919	44	1.04e-11	PREDICTED: Sinocyclocheilus grahami beta-enolase-like (LOC107575564), mRNA	K01689	ENO, eno	enolase	http://www.genome.jp/dbget-bin/www_bget?ko:K01689	P15007	468	7.7e-46	Enolase OS=Drosophila melanogaster GN=Eno PE=1 SV=2	PF03952	Enolase, N-terminal domain	GO:0006094//GO:0000162//GO:0006096//GO:0009094//GO:0006571	gluconeogenesis//tryptophan biosynthetic process//glycolytic process//L-phenylalanine biosynthetic process//tyrosine biosynthetic process	GO:0000287//GO:0004634	magnesium ion binding//phosphopyruvate hydratase activity	GO:0000015	phosphopyruvate hydratase complex	KOG2670	Enolase
Cluster-12007.51559	1094	8158089	XP_020238405.1	393	1.7e-35	uncharacterized protein LOC109817540 [Cajanus cajan]	--	--	--	--	--	--	--	--	--	--	--	--	--	PF00124	Photosynthetic reaction centre protein	GO:0006118//GO:0009772//GO:0019684	obsolete electron transport//photosynthetic electron transport in photosystem II//photosynthesis, light reaction	GO:0045156	electron transporter, transferring electrons within the cyclic electron transport pathway of photosynthesis activity	--	--	--	--
Cluster-22947.0	773	9687641	PIA55632.1	616	1.7e-61	hypothetical protein AQUCO_00700148v1 [Aquilegia coerulea]	--	--	--	--	--	K12670	WBP1	oligosaccharyltransferase complex subunit beta	http://www.genome.jp/dbget-bin/www_bget?ko:K12670	Q24319	883	8.4e-94	Dolichyl-diphosphooligosaccharide--protein glycosyltransferase 48 kDa subunit OS=Drosophila melanogaster GN=Ost48 PE=2 SV=2	PF03345	Oligosaccharyltransferase 48 kDa subunit beta	GO:0018279	protein N-linked glycosylation via asparagine	--	--	GO:0005789	endoplasmic reticulum membrane	KOG2754	Oligosaccharyltransferase, beta subunit
Cluster-14738.0	1468	8967564	XP_021683772.1	205	1.5e-13	29 kDa ribonucleoprotein A, chloroplastic-like [Hevea brasiliensis]	--	--	--	--	--	--	--	--	--	Q94901	662	6.8e-68	RNA-binding protein lark OS=Drosophila melanogaster GN=lark PE=1 SV=1	PF00076//PF00098	RNA recognition motif. (a.k.a. RRM, RBD, or RNP domain)//Zinc knuckle	--	--	GO:0008270//GO:0003676	zinc ion binding//nucleic acid binding	--	--	KOG0109	RNA-binding protein LARK, contains RRM and retroviral-type Zn-finger domains
Cluster-12007.50286	744	--	--	--	--	--	--	--	--	--	--	--	--	--	--	--	--	--	--	--	--	--	--	--	--	--	--	--	--
Cluster-12007.29139	661	--	--	--	--	--	--	--	--	--	--	--	--	--	--	Q8IIG7	130	1.5e-06	Uncharacterized protein PF11_0207 OS=Plasmodium falciparum (isolate 3D7) GN=PF11_0207 PE=4 SV=2	PF07464//PF03233//PF07926//PF05823//PF06386//PF06156//PF05524//PF03938//PF07516//PF08988//PF07882//PF01442//PF08702//PF04799//PF10186//PF05478//PF04513//PF04614//PF02601//PF09728//PF07851	Apolipophorin-III precursor (apoLp-III)//Aphid transmission protein//TPR/MLP1/MLP2-like protein//Nematode fatty acid retinoid binding protein (Gp-FAR-1)//Gas vesicle synthesis protein GvpL/GvpF//Protein of unknown function (DUF972)//PEP-utilising enzyme, N-terminal//Outer membrane protein (OmpH-like)//SecA Wing and Scaffold domain//Type III secretion system, cytoplasmic E component of needle//L-f…	GO:0030168//GO:0019089//GO:0006004//GO:0009401//GO:0042157//GO:0010508//GO:0009405//GO:0007165//GO:0031412//GO:0006013//GO:0051258//GO:0006308//GO:0017038//GO:0006606//GO:0006000//GO:0008053//GO:0006869//GO:0006260	platelet activation//transmission of virus//fucose metabolic process//phosphoenolpyruvate-dependent sugar phosphotransferase system//lipoprotein metabolic process//positive regulation of autophagy//pathogenesis//signal transduction//gas vesicle organization//mannose metabolic process//protein polymerization//DNA catabolic process//protein import//protein import into nucleus//fructose metabolic pr…	GO:0003924//GO:0019905//GO:0030674//GO:0008289//GO:0008736//GO:0005198//GO:0051082//GO:0008855//GO:0005102	GTPase activity//syntaxin binding//protein binding, bridging//lipid binding//L-fucose isomerase activity//structural molecule activity//unfolded protein binding//exodeoxyribonuclease VII activity//receptor binding	GO:0005737//GO:0016021//GO:0005577//GO:0005777//GO:0009318//GO:0031411//GO:0005741//GO:0019028//GO:0019031//GO:0005576//GO:0016020	cytoplasm//integral component of membrane//fibrinogen complex//peroxisome//exodeoxyribonuclease VII complex//gas vesicle//mitochondrial outer membrane//viral capsid//viral envelope//extracellular region//membrane	--	--
Cluster-756.0	563	--	--	--	--	--	--	--	--	--	--	--	--	--	--	--	--	--	--	--	--	--	--	--	--	--	--	--	--
Cluster-21675.0	807	10450740	POF05920.1	213	9.6e-15	glutathione s-transferase 1 [Quercus suber]	XM_017085899.1	XM_017085899	34	5.84e-06	PREDICTED: Drosophila suzukii glutathione S-transferase D7-like (LOC108018355), mRNA	K00799	GST, gst	glutathione S-transferase	http://www.genome.jp/dbget-bin/www_bget?ko:K00799	Q93113	639	1.7e-65	Glutathione S-transferase 1, isoform D OS=Anopheles gambiae GN=GstD1 PE=1 SV=1	PF02798//PF13417//PF13409	Glutathione S-transferase, N-terminal domain//Glutathione S-transferase, N-terminal domain//Glutathione S-transferase, N-terminal domain	--	--	GO:0005515	protein binding	--	--	--	--
Cluster-12007.25374	711	10676739	XP_023898420.1	686	1.2e-69	60S ribosomal protein L15 [Quercus suber]	XM_011310776.1	XM_011310776	153	3.61e-72	PREDICTED: Fopius arisanus 60S ribosomal protein L15 (LOC105270077), mRNA	K02877	RP-L15e, RPL15	large subunit ribosomal protein L15e	http://www.genome.jp/dbget-bin/www_bget?ko:K02877	P52818	831	8.3e-88	60S ribosomal protein L15 OS=Anopheles gambiae GN=RpL15 PE=2 SV=3	PF00827	Ribosomal L15	GO:0006412//GO:0042254	translation//ribosome biogenesis	GO:0003735	structural constituent of ribosome	GO:0005840	ribosome	KOG1678	60s ribosomal protein L15
Cluster-23276.0	752	--	--	--	--	--	--	--	--	--	--	--	--	--	--	--	--	--	--	--	--	--	--	--	--	--	--	--	--
Cluster-12007.50196	643	10364376	PNX97356.1	145	5.8e-07	mitochondrial inner membrane protease subunit 1-like protein [Trifolium pratense]	AC188784.16	AC188784	70	4.47e-26	Glycine tomentella clone gtt1-129o17, complete sequence	--	--	--	--	--	--	--	--	--	--	--	--	--	--	--	--	--	--
Cluster-12007.26776	1550	--	--	--	--	--	--	--	--	--	--	--	--	--	--	--	--	--	--	--	--	--	--	--	--	--	--	--	--
Cluster-12007.26770	1419	2194500	EOD15648.1	889	6.9e-93	hypothetical protein EMIHUDRAFT_356350, partial [Emiliania huxleyi CCMP1516]	--	--	--	--	--	K08245	E3.4.23.40	phytepsin	http://www.genome.jp/dbget-bin/www_bget?ko:K08245	Q03168	1393	1.1e-152	Lysosomal aspartic protease OS=Aedes aegypti GN=AAEL006169 PE=1 SV=2	PF00026	Eukaryotic aspartyl protease	GO:0006508	proteolysis	GO:0004190	aspartic-type endopeptidase activity	--	--	KOG1339	Aspartyl protease
Cluster-12007.10670	1831	--	--	--	--	--	--	--	--	--	--	--	--	--	--	--	--	--	--	PF00616	GTPase-activator protein for Ras-like GTPase	GO:0043087	regulation of GTPase activity	--	--	--	--	--	--
Cluster-12007.10678	2335	--	--	--	--	--	--	--	--	--	--	--	--	--	--	--	--	--	--	--	--	--	--	--	--	--	--	--	--
Cluster-22195.0	1012	2383679	EQC30829.1	370	7.5e-33	PLK..PLK-UNCLASSIFIED protein kinase [Saprolegnia diclina VS20]	XM_018561101.1	XM_018561101	47	4.38e-13	PREDICTED: Nanorana parkeri polo like kinase 1 (PLK1), mRNA	--	--	--	--	P52304	888	2.9e-94	Serine/threonine-protein kinase polo OS=Drosophila melanogaster GN=polo PE=1 SV=2	PF00659//PF00069	POLO box duplicated region//Protein kinase domain	GO:0006468	protein phosphorylation	GO:0004672//GO:0005515//GO:0005524	protein kinase activity//protein binding//ATP binding	--	--	KOG0575	Polo-like serine/threonine protein kinase
Cluster-20247.0	1058	--	--	--	--	--	XM_014423113.1	XM_014423113	179	1.92e-86	PREDICTED: Halyomorpha halys chromodomain-helicase-DNA-binding protein Mi-2 homolog (LOC106682321), mRNA	--	--	--	--	O97159	792	4.1e-83	Chromodomain-helicase-DNA-binding protein Mi-2 homolog OS=Drosophila melanogaster GN=Mi-2 PE=1 SV=2	PF08074	CHDCT2 (NUC038) domain	GO:0006355	regulation of transcription, DNA-templated	GO:0003677//GO:0005524//GO:0008270//GO:0016818	DNA binding//ATP binding//zinc ion binding//hydrolase activity, acting on acid anhydrides, in phosphorus-containing anhydrides	GO:0005634	nucleus	--	--
Cluster-12007.16281	3025	10359553	PNX92533.1	767	2.1e-78	ribonuclease H, partial [Trifolium pratense]	--	--	--	--	--	--	--	--	--	P11369	234	5.9e-18	LINE-1 retrotransposable element ORF2 protein OS=Mus musculus GN=Pol PE=1 SV=2	--	--	--	--	--	--	--	--	--	--
Cluster-12007.15169	6623	7642561	XP_019447816.1	477	1.9e-44	PREDICTED: xyloglucan endotransglucosylase..hydrolase protein 31-like [Lupinus angustifolius]	AP015040.1	AP015040	379	0	Vigna angularis var. angularis DNA, chromosome 7, almost complete sequence, cultivar: Shumari	K08235	E2.4.1.207	xyloglucan:xyloglucosyl transferase	http://www.genome.jp/dbget-bin/www_bget?ko:K08235	P93046	411	3.9e-38	Xyloglucan endotransglucosylase/hydrolase protein 31 OS=Arabidopsis thaliana GN=XTH31 PE=1 SV=2	PF00722//PF06955	Glycosyl hydrolases family 16//Xyloglucan endo-transglycosylase (XET) C-terminus	GO:0005975//GO:0006073	carbohydrate metabolic process//cellular glucan metabolic process	GO:0016762//GO:0004553	xyloglucan:xyloglucosyl transferase activity//hydrolase activity, hydrolyzing O-glycosyl compounds	GO:0048046//GO:0005618	apoplast//cell wall	--	--
Cluster-26870.0	1046	11060810	XP_024356379.1	1024	1.1e-108	DNA topoisomerase 2-like [Physcomitrella patens]	XM_014431006.1	XM_014431006	173	4.11e-83	PREDICTED: Halyomorpha halys DNA topoisomerase 2 (LOC106687241), transcript variant X2, mRNA	K03164	TOP2	DNA topoisomerase II	http://www.genome.jp/dbget-bin/www_bget?ko:K03164	O16140	1377	5.9e-151	DNA topoisomerase 2 OS=Bombyx mori GN=TOP2 PE=2 SV=1	PF00204	DNA gyrase B	GO:0006265	DNA topological change	GO:0003918//GO:0003677//GO:0005524	DNA topoisomerase type II (ATP-hydrolyzing) activity//DNA binding//ATP binding	--	--	KOG0355	DNA topoisomerase type II
Cluster-12007.45225	2214	--	--	--	--	--	--	--	--	--	--	--	--	--	--	--	--	--	--	--	--	--	--	--	--	--	--	--	--
Cluster-12007.45220	1960	6214537	KYP56863.1	340	4.4e-29	hypothetical protein KK1_003112, partial [Cajanus cajan]	KU699302.1	KU699302	108	1.06e-46	Astragalus membranaceus isolate HJMP_2003903 putative LOV domain-containing protein mRNA, complete cds	K08282	E2.7.11.1	non-specific serine/threonine protein kinase	http://www.genome.jp/dbget-bin/www_bget?ko:K08282	O48963	183	3.2e-12	Phototropin-1 OS=Arabidopsis thaliana GN=PHOT1 PE=1 SV=1	--	--	--	--	--	--	--	--	--	--
Cluster-12007.2524	1465	--	--	--	--	--	XM_016316310.1	XM_016316310	45	8.29e-12	PREDICTED: Arachis ipaensis uncharacterized LOC107614080 (LOC107614080), mRNA	--	--	--	--	--	--	--	--	--	--	--	--	--	--	--	--	--	--
Cluster-20131.0	871	8462884	OSX68544.1	196	9.7e-13	hypothetical protein BU14_2603s0001 [Porphyra umbilicalis]	XM_002479029.1	XM_002479029	60	2.23e-20	Talaromyces stipitatus ATCC 10500 ribonucleotide reductase small subunit RnrA, putative, mRNA	K10808	RRM2	ribonucleoside-diphosphate reductase subunit M2	http://www.genome.jp/dbget-bin/www_bget?ko:K10808	P48592	203	6.7e-15	Ribonucleoside-diphosphate reductase subunit M2 OS=Drosophila melanogaster GN=RnrS PE=1 SV=2	--	--	--	--	--	--	--	--	KOG1567	Ribonucleotide reductase, beta subunit
Cluster-27302.1	1060	10382193	PNY15174.1	642	2.3e-64	ribonuclease H, partial [Trifolium pratense]	--	--	--	--	--	--	--	--	--	--	--	--	--	PF11744	Aluminium activated malate transporter	GO:0015743	malate transport	--	--	--	--	--	--
Cluster-23085.0	607	--	--	--	--	--	--	--	--	--	--	--	--	--	--	P51571	362	1.7e-33	Translocon-associated protein subunit delta OS=Homo sapiens GN=SSR4 PE=1 SV=1	PF05404	Translocon-associated protein, delta subunit precursor (TRAP-delta)	--	--	--	--	GO:0016021//GO:0005783	integral component of membrane//endoplasmic reticulum	KOG4088	Translocon-associated complex TRAP, delta subunit
Cluster-12007.14541	1273	7600779	XP_019435473.1	193	3.1e-12	PREDICTED: histone H1-III-like [Lupinus angustifolius]	--	--	--	--	--	--	--	--	--	Q5NVN9	213	6.8e-16	Histone H1.0 OS=Pongo abelii GN=H1F0 PE=2 SV=3	PF00538//PF01381	linker histone H1 and H5 family//Helix-turn-helix	GO:0006334	nucleosome assembly	GO:0043565//GO:0003677	sequence-specific DNA binding//DNA binding	GO:0000786//GO:0005634	nucleosome//nucleus	--	--
Cluster-13311.0	1187	10160270	XP_023546172.1	1609	1.9e-176	26S proteasome regulatory subunit 4 homolog B-like [Cucurbita pepo subsp. pepo]	XM_010152853.1	XM_010152853	358	0	PREDICTED: Eurypyga helias proteasome (prosome, macropain) 26S subunit, ATPase, 1 (PSMC1), partial mRNA	K03062	PSMC1, RPT2	26S proteasome regulatory subunit T2	http://www.genome.jp/dbget-bin/www_bget?ko:K03062	P48601	1818	4.9e-202	26S protease regulatory subunit 4 OS=Drosophila melanogaster GN=Rpt2 PE=1 SV=2	PF00005//PF06068//PF00931//PF00158//PF07724//PF02562//PF07728//PF00004//PF00910//PF02367//PF01057//PF05496//PF07726//PF01695	ABC transporter//TIP49 C-terminus//NB-ARC domain//Sigma-54 interaction domain//AAA domain (Cdc48 subfamily)//PhoH-like protein//AAA domain (dynein-related subfamily)//ATPase family associated with various cellular activities (AAA)//RNA helicase//Threonylcarbamoyl adenosine biosynthesis protein TsaE//Parvovirus non-structural protein NS1//Holliday junction DNA helicase ruvB N-terminus//ATPase fami…	GO:0002949//GO:0006310//GO:0006355//GO:0019079//GO:0006281	tRNA threonylcarbamoyladenosine modification//DNA recombination//regulation of transcription, DNA-templated//viral genome replication//DNA repair	GO:0043531//GO:0016887//GO:0009378//GO:0003678//GO:0003724//GO:0005524//GO:0003723//GO:0008134	ADP binding//ATPase activity//four-way junction helicase activity//DNA helicase activity//RNA helicase activity//ATP binding//RNA binding//transcription factor binding	GO:0005667//GO:0005657//GO:0009379	transcription factor complex//replication fork//Holliday junction helicase complex	KOG0726	26S proteasome regulatory complex, ATPase RPT2
Cluster-23593.0	616	--	--	--	--	--	EF541361.1	EF541361	191	2.33e-93	Lygus lineolaris clone A28 MPA13-like protein mRNA, complete cds	--	--	--	--	P41496	370	2e-34	Fatty acid-binding protein, muscle OS=Schistocerca gregaria PE=1 SV=2	--	--	--	--	--	--	--	--	KOG4015	Fatty acid-binding protein FABP
Cluster-12187.0	608	4066706	XP_009522872.1	255	9.7e-20	hypothetical protein PHYSODRAFT_496342 [Phytophthora sojae]	--	--	--	--	--	K11129	NHP2, NOLA2	H/ACA ribonucleoprotein complex subunit 2	http://www.genome.jp/dbget-bin/www_bget?ko:K11129	Q6P8C4	331	6.7e-30	H/ACA ribonucleoprotein complex subunit 2-like protein OS=Xenopus tropicalis GN=nhp2 PE=2 SV=1	--	--	--	--	--	--	--	--	KOG3167	Box H/ACA snoRNP component, involved in ribosomal RNA pseudouridinylation
Cluster-17905.0	574	790252	XP_002186290.1	302	3.3e-25	predicted protein [Phaeodactylum tricornutum CCAP 1055..1]	--	--	--	--	--	K02875	RP-L14e, RPL14	large subunit ribosomal protein L14e	http://www.genome.jp/dbget-bin/www_bget?ko:K02875	P55841	401	4.9e-38	60S ribosomal protein L14 OS=Drosophila melanogaster GN=RpL14 PE=1 SV=1	PF01929	Ribosomal protein L14	GO:0006412//GO:0042254	translation//ribosome biogenesis	GO:0003735	structural constituent of ribosome	GO:0005840//GO:0005622	ribosome//intracellular	KOG3421	60S ribosomal protein L14
Cluster-14.0	950	10322210	PNX55188.1	212	1.5e-14	hypothetical protein L195_g048815 [Trifolium pratense]	--	--	--	--	--	--	--	--	--	--	--	--	--	--	--	--	--	--	--	--	--	--	--
Cluster-27420.0	959	1468549	BAK02104.1	1133	2.4e-121	predicted protein [Hordeum vulgare subsp. vulgare]	XM_007537955.2	XM_007537955	190	1.33e-92	PREDICTED: Erinaceus europaeus serine/threonine-protein phosphatase 2A 65 kDa regulatory subunit A alpha isoform (LOC103127023), mRNA	K03456	PPP2R1	serine/threonine-protein phosphatase 2A regulatory subunit A	http://www.genome.jp/dbget-bin/www_bget?ko:K03456	P30153	1223	3.9e-133	Serine/threonine-protein phosphatase 2A 65 kDa regulatory subunit A alpha isoform OS=Homo sapiens GN=PPP2R1A PE=1 SV=4	PF01602//PF07571//PF02985	Adaptin N terminal region//TAF6 C-terminal HEAT repeat domain//HEAT repeat	GO:0016192//GO:0006886//GO:0051090	vesicle-mediated transport//intracellular protein transport//regulation of sequence-specific DNA binding transcription factor activity	GO:0005515	protein binding	GO:0030117//GO:0005634	membrane coat//nucleus	KOG0211	Protein phosphatase 2A regulatory subunit A and related proteins
Cluster-12007.10584	715	8226517	XP_020247655.1	360	7.6e-32	uncharacterized protein LOC109825253 [Asparagus officinalis]	--	--	--	--	--	--	--	--	--	--	--	--	--	PF09668	Aspartyl protease	GO:0006508	proteolysis	GO:0004190	aspartic-type endopeptidase activity	--	--	--	--
Cluster-12007.10588	358	10747435	PPR83386.1	245	8.3e-19	hypothetical protein GOBAR_AA37328 [Gossypium barbadense]	KJ939068.1	KJ939068	309	3.3e-159	Pseudophormidium sp. CMT1-FSIN-NPC17A 16S ribosomal RNA gene, partial sequence; 16S-23S ribosomal RNA intergenic spacer, tRNA-Ile and tRNA-Ala genes, complete sequence; and 23S ribosomal RNA gene, partial sequence	--	--	--	--	--	--	--	--	--	--	--	--	--	--	--	--	--	--
Cluster-12007.43934	1297	--	--	--	--	--	--	--	--	--	--	--	--	--	--	--	--	--	--	PF06936	Selenoprotein S (SelS)	GO:0006886	intracellular protein transport	--	--	GO:0030176	integral component of endoplasmic reticulum membrane	--	--
Cluster-12007.41859	1760	5774877	XP_014628971.1	207	1e-13	PREDICTED: uncharacterized protein LOC102662694 [Glycine max]	AP015034.1	AP015034	54	9.93e-17	Vigna angularis var. angularis DNA, chromosome 1, almost complete sequence, cultivar: Shumari	--	--	--	--	--	--	--	--	PF06426	Serine acetyltransferase, N-terminal	GO:0006534//GO:0042967//GO:0006535	cysteine metabolic process//acyl-carrier-protein biosynthetic process//cysteine biosynthetic process from serine	GO:0009001	serine O-acetyltransferase activity	GO:0005737	cytoplasm	--	--
Cluster-12007.48574	3413	7421296	OIW14226.1	247	4.6e-18	hypothetical protein TanjilG_21366 [Lupinus angustifolius]	XM_016318283.1	XM_016318283	69	8.92e-25	PREDICTED: Arachis ipaensis ran-binding protein 1 homolog b-like (LOC107616307), mRNA	K15306	RANBP1	Ran-binding protein 1	http://www.genome.jp/dbget-bin/www_bget?ko:K15306	Q9LMK7	211	3.1e-15	Ran-binding protein 1 homolog a OS=Arabidopsis thaliana GN=RANBP1A PE=1 SV=1	PF01825//PF00638//PF03973	GPCR proteolysis site, GPS, motif//RanBP1 domain//Triabin	GO:0030682//GO:0046907	evasion or tolerance of host defense response//intracellular transport	--	--	GO:0016020	membrane	KOG0864	Ran-binding protein RANBP1 and related RanBD domain proteins
Cluster-27796.0	923	--	--	--	--	--	--	--	--	--	--	--	--	--	--	--	--	--	--	--	--	--	--	--	--	--	--	--	--
Cluster-12007.5198	937	--	--	--	--	--	--	--	--	--	--	--	--	--	--	--	--	--	--	--	--	--	--	--	--	--	--	--	--
Cluster-12007.10007	625	--	--	--	--	--	JQ360512.1	JQ360512	76	2.01e-29	Ammopiptanthus nanus cold-induce protein (CIP) gene, complete cds	--	--	--	--	--	--	--	--	--	--	--	--	--	--	--	--	--	--
Cluster-475.0	1631	10383842	PNY16823.1	553	7.3e-54	hypothetical protein L195_g013550 [Trifolium pratense]	--	--	--	--	--	--	--	--	--	--	--	--	--	PF03012//PF03379	Phosphoprotein//CcmB protein	GO:0015886//GO:0017004//GO:0006144//GO:0019083	heme transport//cytochrome complex assembly//purine nucleobase metabolic process//viral transcription	GO:0003968//GO:0015232	RNA-directed RNA polymerase activity//heme transporter activity	GO:0016020//GO:0031379	membrane//RNA-directed RNA polymerase complex	--	--
Cluster-1154.0	782	--	--	--	--	--	--	--	--	--	--	--	--	--	--	--	--	--	--	--	--	--	--	--	--	--	--	--	--
Cluster-24305.0	1002	9202573	XP_021982286.1	939	7.8e-99	isocitrate dehydrogenase [NADP] [Helianthus annuus]	XM_015175413.1	XM_015175413	101	4.16e-43	Drosophila virilis uncharacterized protein, transcript variant C (Dvir\GJ12396), mRNA	K00031	IDH1, IDH2, icd	isocitrate dehydrogenase	http://www.genome.jp/dbget-bin/www_bget?ko:K00031	Q4R502	947	4.1e-101	Isocitrate dehydrogenase [NADP], mitochondrial OS=Macaca fascicularis GN=IDH2 PE=2 SV=1	PF00180	Isocitrate/isopropylmalate dehydrogenase	GO:0055114	oxidation-reduction process	GO:0016616	oxidoreductase activity, acting on the CH-OH group of donors, NAD or NADP as acceptor	--	--	KOG1526	NADP-dependent isocitrate dehydrogenase
Cluster-12007.47551	3139	8170682	XP_020205199.1	3913	0	respiratory burst oxidase homolog protein B-like isoform X1 [Cajanus cajan]	XM_003536022.3	XM_003536022	1497	0	PREDICTED: Glycine max respiratory burst oxidase homolog protein B-like (LOC100799682), mRNA	K13447	RBOH	respiratory burst oxidase	http://www.genome.jp/dbget-bin/www_bget?ko:K13447	Q948T9	3475	0	Respiratory burst oxidase homolog protein B OS=Solanum tuberosum GN=RBOHB PE=1 SV=1	PF08030//PF13202//PF08414//PF08022//PF00036//PF00033//PF06056//PF13405//PF13499	Ferric reductase NAD binding domain//EF hand//Respiratory burst NADPH oxidase//FAD-binding domain//EF hand//Cytochrome b/b6/petB//Putative ATPase subunit of terminase (gpP-like)//EF-hand domain//EF-hand domain pair	GO:0006804//GO:0019069//GO:0022904//GO:0055114//GO:0006979	obsolete peroxidase reaction//viral capsid assembly//respiratory electron transport chain//oxidation-reduction process//response to oxidative stress	GO:0004601//GO:0005509//GO:0016491//GO:0005524//GO:0050664	peroxidase activity//calcium ion binding//oxidoreductase activity//ATP binding//oxidoreductase activity, acting on NAD(P)H, oxygen as acceptor	GO:0016020	membrane	--	--
Cluster-23765.0	992	5911513	GAQ89327.1	425	3.1e-39	translation initiation factor 1A [Klebsormidium nitens]	XM_015584935.1	XM_015584935	192	1.07e-93	PREDICTED: Dufourea novaeangliae eukaryotic translation initiation factor 1A, X-chromosomal (LOC107195149), mRNA	K03236	EIF1A	translation initiation factor 1A	http://www.genome.jp/dbget-bin/www_bget?ko:K03236	P55877	392	9.3e-37	Eukaryotic translation initiation factor 1A OS=Schizosaccharomyces pombe (strain 972 / ATCC 24843) GN=tif11 PE=2 SV=2	PF01176	Translation initiation factor 1A / IF-1	GO:0006446//GO:0006413	regulation of translational initiation//translational initiation	GO:0003723//GO:0003743	RNA binding//translation initiation factor activity	GO:0005840	ribosome	KOG3403	Translation initiation factor 1A (eIF-1A)
Cluster-20207.0	625	10651309	XP_023872785.1	528	2.2e-51	60S ribosomal protein L31-B-like [Quercus suber]	XM_013573649.1	XM_013573649	345	5.83e-179	Aureobasidium namibiae CBS 147.97 hypothetical protein partial mRNA	K02910	RP-L31e, RPL31	large subunit ribosomal protein L31e	http://www.genome.jp/dbget-bin/www_bget?ko:K02910	Q6FWF4	386	2.9e-36	60S ribosomal protein L31 OS=Candida glabrata (strain ATCC 2001 / CBS 138 / JCM 3761 / NBRC 0622 / NRRL Y-65) GN=RPL31 PE=3 SV=1	PF01198	Ribosomal protein L31e	GO:0006412//GO:0042254	translation//ribosome biogenesis	GO:0003735	structural constituent of ribosome	GO:0005840//GO:0005622	ribosome//intracellular	KOG0893	60S ribosomal protein L31
Cluster-14452.0	381	--	--	--	--	--	--	--	--	--	--	--	--	--	--	--	--	--	--	--	--	--	--	--	--	--	--	--	--
Cluster-12007.32961	408	7397461	OIV90390.1	168	8e-10	hypothetical protein TanjilG_10690 [Lupinus angustifolius]	--	--	--	--	--	--	--	--	--	--	--	--	--	--	--	--	--	--	--	--	--	--	--
Cluster-12007.30187	3016	10441267	POE96446.1	281	4.7e-22	far upstream element-binding protein 3 [Quercus suber]	--	--	--	--	--	K13210	FUBP	far upstream element-binding protein	http://www.genome.jp/dbget-bin/www_bget?ko:K13210	Q96AE4	466	7.4e-45	Far upstream element-binding protein 1 OS=Homo sapiens GN=FUBP1 PE=1 SV=3	PF07650//PF00013//PF15686//PF13184//PF13014	KH domain//KH domain//Lysine-rich CEACAM1 co-isolated protein family//NusA-like KH domain//KH domain	GO:0043123//GO:0043066//GO:0045766	positive regulation of I-kappaB kinase/NF-kappaB signaling//negative regulation of apoptotic process//positive regulation of angiogenesis	GO:0003723	RNA binding	--	--	KOG1676	K-homology type RNA binding proteins
Cluster-23907.0	1061	3152285	EWM27872.1	865	3.1e-90	multidrug resistance-associated protein 1-like isoform 1 [Nannochloropsis gaditana]	--	--	--	--	--	K05665	ABCC1	ATP-binding cassette, subfamily C (CFTR/MRP), member 1	http://www.genome.jp/dbget-bin/www_bget?ko:K05665	Q8VI47	1012	1.3e-108	Canalicular multispecific organic anion transporter 1 OS=Mus musculus GN=Abcc2 PE=2 SV=2	PF01695//PF01926//PF13304//PF00270//PF00437//PF00005	IstB-like ATP binding protein//50S ribosome-binding GTPase//AAA domain, putative AbiEii toxin, Type IV TA system//DEAD/DEAH box helicase//Type II/IV secretion system protein//ABC transporter	GO:0006810	transport	GO:0016887//GO:0005525//GO:0003676//GO:0005524	ATPase activity//GTP binding//nucleic acid binding//ATP binding	--	--	KOG0054	Multidrug resistance-associated protein/mitoxantrone resistance protein, ABC superfamily
Cluster-10397.0	879	--	--	--	--	--	--	--	--	--	--	--	--	--	--	--	--	--	--	PF00003	7 transmembrane sweet-taste receptor of 3 GCPR	GO:0007186	G-protein coupled receptor signaling pathway	GO:0004930	G-protein coupled receptor activity	GO:0016021	integral component of membrane	--	--
Cluster-20260.0	471	95550	AAK53812.1	141	1.2e-06	ferritin [Oryza sativa]	--	--	--	--	--	--	--	--	--	P41822	174	8.3e-12	Ferritin subunit OS=Aedes aegypti GN=FERH PE=1 SV=2	PF00210	Ferritin-like domain	GO:0006879	cellular iron ion homeostasis	GO:0008199	ferric iron binding	--	--	--	--
Cluster-24652.0	561	--	--	--	--	--	--	--	--	--	--	--	--	--	--	--	--	--	--	--	--	--	--	--	--	--	--	--	--
Cluster-12007.8542	830	--	--	--	--	--	--	--	--	--	--	--	--	--	--	--	--	--	--	PF03376	Adenovirus E3B protein	--	--	--	--	GO:0016020	membrane	--	--
Cluster-12007.28086	755	10104134	YP_009449535.1	667	2e-67	cytochrome oxidase subunit 3 ..mitochondrion.. [Cymbomonas tetramitiformis]	EU401991.2	EU401991	407	0	Lygus lineolaris mitochondrion, complete genome	K02262	COX3	cytochrome c oxidase subunit 3	http://www.genome.jp/dbget-bin/www_bget?ko:K02262	P34842	790	5e-83	Cytochrome c oxidase subunit 3 OS=Anopheles gambiae GN=COIII PE=3 SV=1	--	--	--	--	--	--	--	--	KOG4664	Cytochrome oxidase subunit III and related proteins
Cluster-12007.252	613	7407291	OIW00221.1	140	2.1e-06	hypothetical protein TanjilG_27472 [Lupinus angustifolius]	--	--	--	--	--	--	--	--	--	--	--	--	--	PF00498	FHA domain	--	--	GO:0005515	protein binding	--	--	--	--
Cluster-8895.0	2559	6181982	XP_015937904.1	226	9.5e-16	uncharacterized protein LOC107463595 [Arachis duranensis]	--	--	--	--	--	--	--	--	--	--	--	--	--	PF00899//PF03802//PF01528	ThiF family//Apo-citrate lyase phosphoribosyl-dephospho-CoA transferase//Herpesvirus glycoprotein M	GO:0051191	prosthetic group biosynthetic process	GO:0008641	small protein activating enzyme activity	GO:0016020	membrane	--	--
Cluster-12007.15450	2778	6915167	GAU45812.1	926	6.9e-97	hypothetical protein TSUD_115000 [Trifolium subterraneum]	--	--	--	--	--	--	--	--	--	P04323	476	4.7e-46	Retrovirus-related Pol polyprotein from transposon 17.6 OS=Drosophila melanogaster GN=pol PE=3 SV=1	--	--	--	--	--	--	--	--	--	--
Cluster-20896.0	722	--	--	--	--	--	--	--	--	--	--	--	--	--	--	--	--	--	--	PF13855//PF00560	Leucine rich repeat//Leucine Rich Repeat	--	--	GO:0005515	protein binding	--	--	--	--
Cluster-14429.0	479	--	--	--	--	--	--	--	--	--	--	--	--	--	--	--	--	--	--	--	--	--	--	--	--	--	--	--	--
Cluster-12007.7277	677	--	--	--	--	--	--	--	--	--	--	--	--	--	--	--	--	--	--	--	--	--	--	--	--	--	--	--	--
Cluster-12007.44563	437	10433142	POE88321.1	324	7e-28	glucose-repressible gene protein [Quercus suber]	XM_003848495.1	XM_003848495	114	1.03e-50	Mycosphaerella graminicola IPO323 hypothetical protein (MYCGRDRAFT_88109) mRNA, complete cds	--	--	--	--	P22151	164	1.1e-10	Glucose-repressible gene protein OS=Neurospora crassa (strain ATCC 24698 / 74-OR23-1A / CBS 708.71 / DSM 1257 / FGSC 987) GN=grg-1 PE=2 SV=1	--	--	--	--	--	--	--	--	--	--
Cluster-12007.39454	436	2565680	AGZ19352.1	432	2.1e-40	hypothetical protein CH29B_p069 ..chloroplast.. [Chlorella sp. ArM0029B]	NR_102545.1	NR_102545	370	0	Microcoleus sp. PCC 7113 strain PCC 7113 23S ribosomal RNA, complete sequence	--	--	--	--	--	--	--	--	--	--	--	--	--	--	--	--	--	--
Cluster-26678.0	567	--	--	--	--	--	--	--	--	--	--	--	--	--	--	Q24298	407	9.6e-39	DE-cadherin OS=Drosophila melanogaster GN=shg PE=1 SV=2	PF00028	Cadherin domain	GO:0007156	homophilic cell adhesion via plasma membrane adhesion molecules	GO:0005509	calcium ion binding	GO:0016020	membrane	--	--
Cluster-12007.1896	921	--	--	--	--	--	--	--	--	--	--	--	--	--	--	--	--	--	--	--	--	--	--	--	--	--	--	--	--
Cluster-11845.0	1002	5100793	XP_012852711.1	405	6.5e-37	PREDICTED: staphylococcal nuclease domain-containing protein 1 [Erythranthe guttata]	--	--	--	--	--	--	--	--	--	Q5REU4	651	8.7e-67	Staphylococcal nuclease domain-containing protein 1 OS=Pongo abelii GN=SND1 PE=2 SV=1	PF06003	Survival motor neuron protein (SMN)	GO:0006397	mRNA processing	GO:0003723	RNA binding	GO:0005634//GO:0005737	nucleus//cytoplasm	KOG2039	Transcriptional coactivator p100
Cluster-13029.0	2237	10433128	POE88307.1	251	1e-18	fork head protein like 2 [Quercus suber]	--	--	--	--	--	--	--	--	--	Q99853	523	1.4e-51	Forkhead box protein B1 OS=Homo sapiens GN=FOXB1 PE=1 SV=3	PF00250//PF10099//PF02723	Forkhead domain//Anti-sigma-K factor rskA//Non-structural protein NS3/Small envelope protein E	GO:0006355	regulation of transcription, DNA-templated	GO:0003700//GO:0043565	transcription factor activity, sequence-specific DNA binding//sequence-specific DNA binding	GO:0016021//GO:0005667//GO:0016020//GO:0005886	integral component of membrane//transcription factor complex//membrane//plasma membrane	KOG3562	Forkhead/HNF-3-related transcription factor
Cluster-12007.20583	2212	5720523	XP_014494232.1	460	6e-43	poly [ADP-ribose] polymerase 3 [Vigna radiata var. radiata]	AC144515.14	AC144515	253	2.98e-127	Medicago truncatula clone mth2-5j8, complete sequence	K10798	PARP	poly	http://www.genome.jp/dbget-bin/www_bget?ko:K10798	Q9FK91	395	9.3e-37	Poly [ADP-ribose] polymerase 3 OS=Arabidopsis thaliana GN=PARP3 PE=2 SV=2	--	--	--	--	--	--	--	--	--	--
Cluster-13659.0	1134	4261603	XP_010035795.1	626	1.7e-62	PREDICTED: 26S proteasome non-ATPase regulatory subunit 2 homolog A [Eucalyptus grandis]	--	--	--	--	--	K03028	PSMD2, RPN1	26S proteasome regulatory subunit N1	http://www.genome.jp/dbget-bin/www_bget?ko:K03028	P56701	728	1.2e-75	26S proteasome non-ATPase regulatory subunit 2 OS=Bos taurus GN=PSMD2 PE=1 SV=2	PF08625	Utp13 specific WD40 associated domain	GO:0006364	rRNA processing	--	--	GO:0032040	small-subunit processome	KOG2005	26S proteasome regulatory complex, subunit RPN1/PSMD2
Cluster-12007.26069	457	6642699	OAO15640.1	134	7.9e-06	trans-sialidase [Blastocystis sp. ATCC 50177..Nand II]	--	--	--	--	--	--	--	--	--	Q01042	126	3e-06	Transcriptional regulator ICP22 homolog OS=Saimiriine herpesvirus 2 (strain 11) GN=73 PE=3 SV=1	--	--	--	--	--	--	--	--	--	--
Cluster-22315.0	664	10720244	PPD81685.1	651	1.3e-65	hypothetical protein GOBAR_DD21361 [Gossypium barbadense]	XM_008214565.2	XM_008214565	220	1.91e-109	PREDICTED: Nasonia vitripennis protein mago nashi homolog (LOC100120567), transcript variant X2, mRNA	K12877	MAGOH	protein mago nashi	http://www.genome.jp/dbget-bin/www_bget?ko:K12877	P49028	720	5.8e-75	Protein mago nashi OS=Drosophila melanogaster GN=mago PE=1 SV=1	PF02792	Mago nashi protein	--	--	--	--	GO:0005634	nucleus	KOG3392	Exon-exon junction complex, Magoh component
Cluster-25106.0	573	1474192	BAJ99430.1	367	9.4e-33	predicted protein [Hordeum vulgare subsp. vulgare]	--	--	--	--	--	K02917	RP-L35Ae, RPL35A	large subunit ribosomal protein L35Ae	http://www.genome.jp/dbget-bin/www_bget?ko:K02917	P49180	351	3e-32	60S ribosomal protein L35a OS=Caenorhabditis elegans GN=rpl-33 PE=1 SV=3	PF01247	Ribosomal protein L35Ae	GO:0006412//GO:0042254	translation//ribosome biogenesis	GO:0003735	structural constituent of ribosome	GO:0005840//GO:0005622	ribosome//intracellular	KOG0887	60S ribosomal protein L35A/L37
Cluster-12007.13946	924	--	--	--	--	--	--	--	--	--	--	--	--	--	--	--	--	--	--	PF05829	Adenovirus late L2 mu core protein (Protein X)	--	--	GO:0003677	DNA binding	GO:0019013	viral nucleocapsid	--	--
Cluster-12007.50345	670	--	--	--	--	--	--	--	--	--	--	--	--	--	--	--	--	--	--	--	--	--	--	--	--	--	--	--	--
Cluster-16386.0	866	7250492	YP_009310463.1	607	2.1e-60	NADH dehydrogenase subunit 1 ..mitochondrion.. [Pyramimonas parkeae]	KU234540.1	KU234540	359	0	Lygus pratensis mitochondrion, partial genome	K03878	ND1	NADH-ubiquinone oxidoreductase chain 1	http://www.genome.jp/dbget-bin/www_bget?ko:K03878	P33502	905	2.6e-96	NADH-ubiquinone oxidoreductase chain 1 OS=Anopheles quadrimaculatus GN=ND1 PE=3 SV=1	PF00146	NADH dehydrogenase	GO:0055114	oxidation-reduction process	--	--	GO:0016020	membrane	KOG4770	NADH dehydrogenase subunit 1
Cluster-10180.1	1396	--	--	--	--	--	XM_006576912.2	XM_006576912	69	3.6e-25	PREDICTED: Glycine max myosin-6-like (LOC100795648), transcript variant X2, mRNA	--	--	--	--	--	--	--	--	--	--	--	--	--	--	--	--	--	--
Cluster-20028.0	1168	4121361	AIT70196.1	957	7.4e-101	malate dehydrogenase [Symphyocladia latiuscula]	BK007676.1	BK007676	121	3.71e-54	TPA_exp: Amblyomma variegatum malate dehydrogenase mRNA, complete cds	K00025	MDH1	malate dehydrogenase	http://www.genome.jp/dbget-bin/www_bget?ko:K00025	Q5ZME2	1049	7.2e-113	Malate dehydrogenase, cytoplasmic OS=Gallus gallus GN=MDH1 PE=2 SV=1	PF00056//PF02866	lactate/malate dehydrogenase, NAD binding domain//lactate/malate dehydrogenase, alpha/beta C-terminal domain	GO:0055114	oxidation-reduction process	GO:0016616//GO:0016491	oxidoreductase activity, acting on the CH-OH group of donors, NAD or NADP as acceptor//oxidoreductase activity	--	--	KOG1496	Malate dehydrogenase
Cluster-19618.0	807	10694771	XP_023917975.1	1233	5.1e-133	carboxypeptidase Y homolog A-like [Quercus suber]	XM_007587517.1	XM_007587517	375	0	Neofusicoccum parvum UCRNP2 putative carboxypeptidase protein mRNA	K16298	SCPL-IV	serine carboxypeptidase-like clade IV	http://www.genome.jp/dbget-bin/www_bget?ko:K16298	E5A7I6	1239	4.6e-135	Carboxypeptidase Y homolog A OS=Leptosphaeria maculans (strain JN3 / isolate v23.1.3 / race Av1-4-5-6-7-8) GN=CPYA PE=3 SV=1	PF00450	Serine carboxypeptidase	GO:0006508	proteolysis	GO:0004185	serine-type carboxypeptidase activity	--	--	KOG1282	Serine carboxypeptidases (lysosomal cathepsin A)
Cluster-18959.0	773	--	--	--	--	--	--	--	--	--	--	--	--	--	--	--	--	--	--	PF08070	DTHCT (NUC029) region	GO:0006265	DNA topological change	GO:0003918//GO:0005524//GO:0003677	DNA topoisomerase type II (ATP-hydrolyzing) activity//ATP binding//DNA binding	GO:0005634	nucleus	--	--
Cluster-23026.0	478	3209992	XP_007141073.1	229	7.9e-17	hypothetical protein PHAVU_008G165200g [Phaseolus vulgaris]	AP009781.1	AP009781	79	3.24e-31	Lotus japonicus genomic DNA, clone: LjT15C06, TM1975, complete sequence	--	--	--	--	Q5NE24	208	9.7e-16	Nodulation-signaling pathway 2 protein OS=Medicago truncatula GN=NSP2 PE=1 SV=1	--	--	--	--	--	--	--	--	--	--
Cluster-12007.46916	851	--	--	--	--	--	--	--	--	--	--	--	--	--	--	--	--	--	--	--	--	--	--	--	--	--	--	--	--
Cluster-21698.0	718	9384517	GAX93222.1	550	7.1e-54	60S ribosomal protein L13 putative [Pythium insidiosum]	XM_013083319.1	XM_013083319	44	1.43e-11	PREDICTED: Aplysia californica 60S ribosomal protein L13 (LOC101847265), mRNA	K02873	RP-L13e, RPL13	large subunit ribosomal protein L13e	http://www.genome.jp/dbget-bin/www_bget?ko:K02873	Q962U1	666	1.1e-68	60S ribosomal protein L13 OS=Spodoptera frugiperda GN=RpL13 PE=2 SV=1	PF09326//PF01294	NADH-ubiquinone oxidoreductase subunit G, C-terminal//Ribosomal protein L13e	GO:0006412//GO:0055114//GO:0042254	translation//oxidation-reduction process//ribosome biogenesis	GO:0003735//GO:0016651//GO:0051536	structural constituent of ribosome//oxidoreductase activity, acting on NAD(P)H//iron-sulfur cluster binding	GO:0005840//GO:0005622	ribosome//intracellular	KOG3295	60S Ribosomal protein L13
Cluster-12007.1618	2380	8154183	XP_020233983.1	1722	3e-189	..3S,6E..-nerolidol synthase 1-like isoform X2 [Cajanus cajan]	XM_003528369.3	XM_003528369	602	0	PREDICTED: Glycine max (3S,6E)-nerolidol synthase 1 (LOC100782471), mRNA	K15086	TPS14	(3S)-linalool synthase	http://www.genome.jp/dbget-bin/www_bget?ko:K15086	P0CV94	1209	4.1e-131	(3S,6E)-nerolidol synthase 1 OS=Fragaria ananassa PE=1 SV=1	PF03936//PF01397	Terpene synthase family, metal binding domain//Terpene synthase, N-terminal domain	GO:0008152	metabolic process	GO:0016829//GO:0000287//GO:0010333	lyase activity//magnesium ion binding//terpene synthase activity	--	--	--	--
Cluster-12007.6066	749	5281153	XP_003596687.2	413	5.7e-38	disease resistance protein ..TIR-NBS-LRR class.., putative [Medicago truncatula]	--	--	--	--	--	--	--	--	--	--	--	--	--	--	--	--	--	--	--	--	--	--	--
Cluster-23211.0	536	--	--	--	--	--	--	--	--	--	--	--	--	--	--	Q24298	451	7.2e-44	DE-cadherin OS=Drosophila melanogaster GN=shg PE=1 SV=2	--	--	--	--	--	--	--	--	--	--
Cluster-19485.0	590	9374882	GAY02762.1	191	2.5e-12	Hypothetical protein PINS_010603 [Pythium insidiosum]	--	--	--	--	--	K11353	NDUFA13	NADH dehydrogenase (ubiquinone) 1 alpha subcomplex subunit 13	http://www.genome.jp/dbget-bin/www_bget?ko:K11353	Q95KV7	170	3e-11	NADH dehydrogenase [ubiquinone] 1 alpha subcomplex subunit 13 OS=Bos taurus GN=NDUFA13 PE=1 SV=3	--	--	--	--	--	--	--	--	KOG3300	NADH:ubiquinone oxidoreductase, B16.6 subunit/cell death-regulatory protein
Cluster-27078.0	680	6892229	XP_017420587.1	194	1.3e-12	PREDICTED: double-stranded RNA-binding protein 1-like [Vigna angularis]	XM_003523741.3	XM_003523741	86	6.05e-35	PREDICTED: Glycine max double-stranded RNA-binding protein 1-like (LOC100806833), mRNA	--	--	--	--	--	--	--	--	--	--	--	--	--	--	--	--	--	--
Cluster-12007.15459	926	6208458	KYP50784.1	640	3.4e-64	hypothetical protein KK1_027475, partial [Cajanus cajan]	--	--	--	--	--	--	--	--	--	--	--	--	--	--	--	--	--	--	--	--	--	--	--
Cluster-13181.0	646	--	--	--	--	--	--	--	--	--	--	--	--	--	--	Q62760	458	1.3e-44	Mitochondrial import receptor subunit TOM20 homolog OS=Rattus norvegicus GN=Tomm20 PE=1 SV=2	PF02064//PF02714	MAS20 protein import receptor//Calcium-dependent channel, 7TM region, putative phosphate	GO:0006886//GO:0006605	intracellular protein transport//protein targeting	--	--	GO:0016020//GO:0005742	membrane//mitochondrial outer membrane translocase complex	KOG4056	Translocase of outer mitochondrial membrane complex, subunit TOM20
Cluster-12007.46657	793	--	--	--	--	--	--	--	--	--	--	--	--	--	--	--	--	--	--	--	--	--	--	--	--	--	--	--	--
Cluster-12007.39648	1842	--	--	--	--	--	XM_003517979.3	XM_003517979	68	1.72e-24	PREDICTED: Glycine max succinate dehydrogenase [ubiquinone] flavoprotein subunit 1, mitochondrial (LOC100802169), mRNA	--	--	--	--	--	--	--	--	--	--	--	--	--	--	--	--	--	--
Cluster-12007.48002	3316	--	--	--	--	--	--	--	--	--	--	--	--	--	--	--	--	--	--	PF06858	Nucleolar GTP-binding protein 1 (NOG1)	--	--	GO:0005525	GTP binding	--	--	--	--
Cluster-24911.0	1123	11112368	PTQ27828.1	1270	3.6e-137	hypothetical protein MARPO_0182s0010 [Marchantia polymorpha]	XM_012874455.1	XM_012874455	336	1.08e-173	PREDICTED: Fundulus heteroclitus proteasome (prosome, macropain) 26S subunit, non-ATPase, 14 (psmd14), mRNA	K03030	PSMD14, RPN11, POH1	26S proteasome regulatory subunit N11	http://www.genome.jp/dbget-bin/www_bget?ko:K03030	Q9V3H2	1436	9.2e-158	26S proteasome non-ATPase regulatory subunit 14 OS=Drosophila melanogaster GN=Rpn11 PE=1 SV=1	PF09412//PF01398	Endoribonuclease XendoU//JAB1/Mov34/MPN/PAD-1 ubiquitin protease	--	--	GO:0016788//GO:0005515	hydrolase activity, acting on ester bonds//protein binding	--	--	KOG1555	26S proteasome regulatory complex, subunit RPN11
Cluster-12007.31885	2794	6311920	XP_016166494.1	979	5e-103	anaphase-promoting complex subunit 8 [Arachis ipaensis]	--	--	--	--	--	K03355	APC8, CDC23	anaphase-promoting complex subunit 8	http://www.genome.jp/dbget-bin/www_bget?ko:K03355	Q9STS3	930	1.1e-98	Anaphase-promoting complex subunit 8 OS=Arabidopsis thaliana GN=APC8 PE=1 SV=1	PF03039//PF04049//PF13176//PF13371//PF03728//PF00515//PF13181//PF13414	Interleukin-12 alpha subunit//Anaphase promoting complex subunit 8 / Cdc23//Tetratricopeptide repeat//Tetratricopeptide repeat//Viral DNA-binding protein, zinc binding domain//Tetratricopeptide repeat//Tetratricopeptide repeat//TPR repeat	GO:0006955//GO:0007165//GO:0030071//GO:0040007//GO:0006260//GO:0008283	immune response//signal transduction//regulation of mitotic metaphase/anaphase transition//growth//DNA replication//cell proliferation	GO:0005515//GO:0008270//GO:0008083//GO:0005143//GO:0003677	protein binding//zinc ion binding//growth factor activity//interleukin-12 receptor binding//DNA binding	GO:0005680//GO:0005576//GO:0042022	anaphase-promoting complex//extracellular region//interleukin-12 receptor complex	KOG1155	Anaphase-promoting complex (APC), Cdc23 subunit
Cluster-12007.15268	796	5680700	KRH51114.1	167	2e-09	hypothetical protein GLYMA_07G261800 [Glycine max]	XM_003549723.3	XM_003549723	74	3.35e-28	PREDICTED: Glycine max L-ascorbate oxidase homolog (LOC100819758), mRNA	--	--	--	--	--	--	--	--	PF01475	Ferric uptake regulator family	GO:0006355	regulation of transcription, DNA-templated	GO:0003700	transcription factor activity, sequence-specific DNA binding	GO:0005667	transcription factor complex	--	--
Cluster-12007.43440	522	--	--	--	--	--	--	--	--	--	--	--	--	--	--	--	--	--	--	--	--	--	--	--	--	--	--	--	--
Cluster-15758.0	455	--	--	--	--	--	--	--	--	--	--	--	--	--	--	--	--	--	--	--	--	--	--	--	--	--	--	--	--
Cluster-28047.0	515	--	--	--	--	--	--	--	--	--	--	--	--	--	--	--	--	--	--	--	--	--	--	--	--	--	--	--	--
Cluster-17918.0	1439	2541667	XP_005837981.1	214	1.3e-14	hypothetical protein GUITHDRAFT_85274 [Guillardia theta CCMP2712]	--	--	--	--	--	--	--	--	--	Q3MHH5	482	4.9e-47	G1/S-specific cyclin-D3 OS=Bos taurus GN=CCND3 PE=2 SV=1	PF02984	Cyclin, C-terminal domain	--	--	--	--	GO:0005634	nucleus	--	--
Cluster-14092.0	343	--	--	--	--	--	--	--	--	--	--	--	--	--	--	--	--	--	--	--	--	--	--	--	--	--	--	--	--
Cluster-225.0	930	--	--	--	--	--	--	--	--	--	--	--	--	--	--	--	--	--	--	--	--	--	--	--	--	--	--	--	--
Cluster-12007.27507	1738	7631502	XP_019428920.1	406	8.6e-37	PREDICTED: auxin-induced protein 22B-like [Lupinus angustifolius]	XM_014772222.1	XM_014772222	119	7.21e-53	PREDICTED: Glycine max uncharacterized LOC100527777 (LOC100527777), transcript variant X1, mRNA	K14484	IAA	auxin-responsive protein IAA	http://www.genome.jp/dbget-bin/www_bget?ko:K14484	P49679	313	2.4e-27	Auxin-induced protein IAA4 OS=Pisum sativum GN=IAA4/5 PE=1 SV=1	PF02309	AUX/IAA family	GO:0006355	regulation of transcription, DNA-templated	--	--	GO:0005634	nucleus	--	--
Cluster-3817.0	2780	6303128	XP_016199860.1	880	1.5e-91	zinc finger BED domain-containing protein RICESLEEPER 2-like [Arachis ipaensis]	--	--	--	--	--	--	--	--	--	Q6AVI0	304	4.2e-26	Zinc finger BED domain-containing protein RICESLEEPER 2 OS=Oryza sativa subsp. japonica GN=Os03g0733400 PE=2 SV=1	PF09258//PF14372//PF03739//PF05699//PF02892	Glycosyl transferase family 64 domain//Domain of unknown function (DUF4413)//Predicted permease YjgP/YjgQ family//hAT family C-terminal dimerisation region//BED zinc finger	GO:0006024//GO:0015012	glycosaminoglycan biosynthetic process//heparan sulfate proteoglycan biosynthetic process	GO:0046983//GO:0003677	protein dimerization activity//DNA binding	GO:0016021	integral component of membrane	--	--
Cluster-12007.29569	361	5119787	KMS93274.1	136	3.6e-06	hypothetical protein BVRB_033130, partial [Beta vulgaris subsp. vulgaris]	GU923884.1	GU923884	258	7.47e-131	Uncultured bacterium clone F5K2Q4C04IKKA6 23S ribosomal RNA gene, partial sequence	--	--	--	--	--	--	--	--	--	--	--	--	--	--	--	--	--	--
Cluster-16012.0	795	--	--	--	--	--	--	--	--	--	--	--	--	--	--	--	--	--	--	--	--	--	--	--	--	--	--	--	--
Cluster-12007.16364	732	6922339	GAU38678.1	206	5.6e-14	hypothetical protein TSUD_292600 [Trifolium subterraneum]	--	--	--	--	--	--	--	--	--	--	--	--	--	--	--	--	--	--	--	--	--	--	--
Cluster-11813.0	992	--	--	--	--	--	--	--	--	--	--	--	--	--	--	--	--	--	--	--	--	--	--	--	--	--	--	--	--
Cluster-12007.3182	672	--	--	--	--	--	--	--	--	--	--	--	--	--	--	--	--	--	--	--	--	--	--	--	--	--	--	--	--
Cluster-12007.45843	1106	--	--	--	--	--	--	--	--	--	--	--	--	--	--	--	--	--	--	PF00141	Peroxidase	GO:0006979//GO:0006804//GO:0055114	response to oxidative stress//obsolete peroxidase reaction//oxidation-reduction process	GO:0020037//GO:0004601	heme binding//peroxidase activity	--	--	--	--
Cluster-12007.547	1011	--	--	--	--	--	--	--	--	--	--	--	--	--	--	--	--	--	--	--	--	--	--	--	--	--	--	--	--
Cluster-12007.14555	538	--	--	--	--	--	--	--	--	--	--	--	--	--	--	--	--	--	--	--	--	--	--	--	--	--	--	--	--
Cluster-12007.28508	1234	--	--	--	--	--	KU234538.1	KU234538	560	0	Adelphocoris suturalis mitochondrion, partial genome	--	--	--	--	--	--	--	--	--	--	--	--	--	--	--	--	--	--
Cluster-21706.0	993	9607934	PHT96286.1	1234	4.8e-133	Actin-like protein 6B [Capsicum chinense]	--	--	--	--	--	K11340	ACTL6A, INO80K	actin-like protein 6A	http://www.genome.jp/dbget-bin/www_bget?ko:K11340	O96019	971	6.7e-104	Actin-like protein 6A OS=Homo sapiens GN=ACTL6A PE=1 SV=1	PF06723	MreB/Mbl protein	GO:0000902	cell morphogenesis	--	--	--	--	KOG0679	Actin-related protein - Arp4p/Act3p
Cluster-23198.0	684	--	--	--	--	--	--	--	--	--	--	--	--	--	--	--	--	--	--	PF02234	Cyclin-dependent kinase inhibitor	GO:0007050//GO:0045859	cell cycle arrest//regulation of protein kinase activity	GO:0004861	cyclin-dependent protein serine/threonine kinase inhibitor activity	GO:0005634	nucleus	--	--
Cluster-12007.12736	1034	6204248	KYP46574.1	823	2.3e-85	hypothetical protein KK1_031804 [Cajanus cajan]	HG975440.1	HG975440	40	3.49e-09	Solanum pennellii chromosome ch01, complete genome	--	--	--	--	--	--	--	--	--	--	--	--	--	--	--	--	--	--
Cluster-24981.0	680	--	--	--	--	--	--	--	--	--	--	--	--	--	--	--	--	--	--	--	--	--	--	--	--	--	--	--	--
Cluster-12717.0	514	881148	XP_002287454.1	214	4.6e-15	transaldolase [Thalassiosira pseudonana CCMP1335]	--	--	--	--	--	K00616	E2.2.1.2, talA, talB	transaldolase	http://www.genome.jp/dbget-bin/www_bget?ko:K00616	B1ZUE6	228	5e-18	Transaldolase OS=Opitutus terrae (strain DSM 11246 / PB90-1) GN=tal PE=3 SV=1	PF00923	Transaldolase	GO:0005975	carbohydrate metabolic process	--	--	--	--	KOG2772	Transaldolase
Cluster-12007.50154	631	--	--	--	--	--	AP015039.1	AP015039	68	5.67e-25	Vigna angularis var. angularis DNA, chromosome 6, almost complete sequence, cultivar: Shumari	--	--	--	--	--	--	--	--	--	--	--	--	--	--	--	--	--	--
Cluster-12007.19926	704	6204248	KYP46574.1	738	1.1e-75	hypothetical protein KK1_031804 [Cajanus cajan]	--	--	--	--	--	--	--	--	--	--	--	--	--	--	--	--	--	--	--	--	--	--	--
Cluster-12007.43714	366	5651102	KRH21513.1	165	1.6e-09	hypothetical protein GLYMA_13G243500 [Glycine max]	--	--	--	--	--	K16297	SCPL-II	serine carboxypeptidase-like clade II	http://www.genome.jp/dbget-bin/www_bget?ko:K16297	Q4PSY2	144	1.9e-08	Serine carboxypeptidase-like 32 OS=Arabidopsis thaliana GN=SCPL32 PE=2 SV=1	PF00450	Serine carboxypeptidase	GO:0006508	proteolysis	GO:0004185	serine-type carboxypeptidase activity	--	--	--	--
Cluster-20564.0	1979	--	--	--	--	--	--	--	--	--	--	--	--	--	--	--	--	--	--	--	--	--	--	--	--	--	--	--	--
Cluster-12007.43716	2265	--	--	--	--	--	AP015038.1	AP015038	92	9.64e-38	Vigna angularis var. angularis DNA, chromosome 5, almost complete sequence, cultivar: Shumari	--	--	--	--	--	--	--	--	--	--	--	--	--	--	--	--	--	--
Cluster-16997.0	376	--	--	--	--	--	--	--	--	--	--	--	--	--	--	--	--	--	--	--	--	--	--	--	--	--	--	--	--
Cluster-499.0	1271	7619807	XP_019418409.1	434	3.6e-40	PREDICTED: uncharacterized protein LOC109329191 [Lupinus angustifolius]	--	--	--	--	--	--	--	--	--	P0C2F6	144	6.8e-08	Putative ribonuclease H protein At1g65750 OS=Arabidopsis thaliana GN=At1g65750 PE=3 SV=1	--	--	--	--	--	--	--	--	--	--
Cluster-17276.0	2007	6910439	GAU50558.1	173	1e-09	hypothetical protein TSUD_180280 [Trifolium subterraneum]	--	--	--	--	--	--	--	--	--	Q9CY58	255	1.4e-20	Plasminogen activator inhibitor 1 RNA-binding protein OS=Mus musculus GN=Serbp1 PE=1 SV=2	--	--	--	--	--	--	--	--	KOG2945	Predicted RNA-binding protein
Cluster-17637.0	1015	1469262	BAJ98660.1	514	1.5e-49	predicted protein [Hordeum vulgare subsp. vulgare]	XM_003225269.2	XM_003225269	44	2.04e-11	PREDICTED: Anolis carolinensis ferritin heavy chain A (LOC100553728), mRNA	K00522	FTH1	ferritin heavy chain	http://www.genome.jp/dbget-bin/www_bget?ko:K00522	P42577	570	2.2e-57	Soma ferritin OS=Lymnaea stagnalis PE=2 SV=2	PF02915//PF00210	Rubrerythrin//Ferritin-like domain	GO:0055114//GO:0006879	oxidation-reduction process//cellular iron ion homeostasis	GO:0008199//GO:0046872//GO:0016491	ferric iron binding//metal ion binding//oxidoreductase activity	--	--	KOG2332	Ferritin
Cluster-12007.35877	2004	--	--	--	--	--	--	--	--	--	--	--	--	--	--	--	--	--	--	--	--	--	--	--	--	--	--	--	--
Cluster-12007.21786	915	--	--	--	--	--	--	--	--	--	--	--	--	--	--	--	--	--	--	--	--	--	--	--	--	--	--	--	--
Cluster-12007.700	2375	--	--	--	--	--	--	--	--	--	--	--	--	--	--	--	--	--	--	--	--	--	--	--	--	--	--	--	--
Cluster-26744.0	637	3925925	XP_009139370.1	472	7e-45	PREDICTED: mediator of RNA polymerase II transcription subunit 36a [Brassica rapa]	XM_011137465.1	XM_011137465	68	5.73e-25	PREDICTED: Harpegnathos saltator rRNA 2'-O-methyltransferase fibrillarin (LOC105181018), transcript variant X2, mRNA	K14563	NOP1, FBL	rRNA 2'-O-methyltransferase fibrillarin	http://www.genome.jp/dbget-bin/www_bget?ko:K14563	Q8I1F4	498	3e-49	rRNA 2'-O-methyltransferase fibrillarin OS=Drosophila erecta GN=Fib PE=3 SV=1	PF01269	Fibrillarin	GO:0006364//GO:0008033	rRNA processing//tRNA processing	GO:0008168//GO:0003723	methyltransferase activity//RNA binding	--	--	KOG1596	Fibrillarin and related nucleolar RNA-binding proteins
Cluster-16649.0	1360	8347107	OQR99265.1	438	1.3e-40	choline transporter-like protein [Achlya hypogyna]	--	--	--	--	--	--	--	--	--	Q6X893	570	2.9e-57	Choline transporter-like protein 1 OS=Mus musculus GN=Slc44a1 PE=1 SV=3	--	--	--	--	--	--	--	--	KOG1362	Choline transporter-like protein
Cluster-12138.0	641	--	--	--	--	--	--	--	--	--	--	--	--	--	--	--	--	--	--	PF00612	IQ calmodulin-binding motif	--	--	GO:0005515	protein binding	--	--	--	--
Cluster-12007.50223	985	5627663	KRG98066.1	167	2.5e-09	hypothetical protein GLYMA_18G048700 [Glycine max]	--	--	--	--	--	--	--	--	--	--	--	--	--	--	--	--	--	--	--	--	--	--	--
Cluster-12007.50222	433	--	--	--	--	--	--	--	--	--	--	--	--	--	--	--	--	--	--	--	--	--	--	--	--	--	--	--	--
Cluster-21975.0	795	8465742	OSX71402.1	602	7.4e-60	hypothetical protein BU14_0537s0010 [Porphyra umbilicalis]	--	--	--	--	--	K02738	PSMB6	20S proteasome subunit beta 1	http://www.genome.jp/dbget-bin/www_bget?ko:K02738	P28073	648	1.5e-66	Proteasome subunit beta type-6 OS=Rattus norvegicus GN=Psmb6 PE=1 SV=3	PF00227	Proteasome subunit	GO:0051603	proteolysis involved in cellular protein catabolic process	GO:0004298	threonine-type endopeptidase activity	GO:0005839	proteasome core complex	KOG0174	20S proteasome, regulatory subunit beta type PSMB6/PSMB9/PRE3
Cluster-12274.0	620	--	--	--	--	--	--	--	--	--	--	--	--	--	--	--	--	--	--	PF02487//PF11744//PF01080//PF02862//PF07565//PF05091	CLN3 protein//Aluminium activated malate transporter//Presenilin//DDHD domain//Band 3 cytoplasmic domain//Eukaryotic translation initiation factor 3 subunit 7 (eIF-3)	GO:0015743//GO:0006446//GO:0006820	malate transport//regulation of translational initiation//anion transport	GO:0003743//GO:0046872//GO:0004190//GO:0008509	translation initiation factor activity//metal ion binding//aspartic-type endopeptidase activity//anion transmembrane transporter activity	GO:0005737//GO:0005852//GO:0005840//GO:0016020//GO:0016021	cytoplasm//eukaryotic translation initiation factor 3 complex//ribosome//membrane//integral component of membrane	--	--
Cluster-15218.0	1285	10958400	XP_024162202.1	1618	1.8e-177	BURP domain protein RD22 isoform X1 [Rosa chinensis]	XM_004291168.2	XM_004291168	951	0	PREDICTED: Fragaria vesca subsp. vesca dehydration-responsive protein RD22 (LOC101313572), mRNA	--	--	--	--	Q08298	855	2.5e-90	Dehydration-responsive protein RD22 OS=Arabidopsis thaliana GN=RD22 PE=2 SV=1	--	--	--	--	--	--	--	--	--	--
Cluster-12007.1331	674	--	--	--	--	--	--	--	--	--	--	--	--	--	--	--	--	--	--	--	--	--	--	--	--	--	--	--	--
Cluster-286.0	862	--	--	--	--	--	--	--	--	--	--	--	--	--	--	--	--	--	--	--	--	--	--	--	--	--	--	--	--
Cluster-12007.2684	541	--	--	--	--	--	--	--	--	--	--	--	--	--	--	--	--	--	--	--	--	--	--	--	--	--	--	--	--
Cluster-12007.17718	3333	3547533	AES66690.2	279	8.8e-22	hypothetical protein MTR_2g077610 [Medicago truncatula]	AC236219.2	AC236219	66	4.05e-23	Glycine max clone GM_WBc0096D17, complete sequence	--	--	--	--	--	--	--	--	PF03644	Glycosyl hydrolase family 85	--	--	GO:0033925	mannosyl-glycoprotein endo-beta-N-acetylglucosaminidase activity	GO:0005737	cytoplasm	--	--
Cluster-12007.17719	1123	10858140	PRQ21805.1	225	5.4e-16	putative nucleotidyltransferase, Ribonuclease H [Rosa chinensis]	AC149806.16	AC149806	216	5.52e-107	Medicago truncatula chromosome 6 clone mth2-150h12, complete sequence	--	--	--	--	Q7TD08	321	1.8e-28	Enzymatic polyprotein OS=Cestrum yellow leaf curling virus GN=ORF V PE=3 SV=1	--	--	--	--	--	--	--	--	--	--
Cluster-12007.50727	683	--	--	--	--	--	--	--	--	--	--	--	--	--	--	--	--	--	--	--	--	--	--	--	--	--	--	--	--
Cluster-25821.0	556	4290077	XP_010255966.1	575	7e-57	PREDICTED: 40S ribosomal protein S16-like [Nelumbo nucifera]	XM_016166873.1	XM_016166873	148	1.67e-69	PREDICTED: Rousettus aegyptiacus ribosomal protein S16 (RPS16), mRNA	K02960	RP-S16e, RPS16	small subunit ribosomal protein S16e	http://www.genome.jp/dbget-bin/www_bget?ko:K02960	Q29201	656	1.3e-67	40S ribosomal protein S16 OS=Sus scrofa GN=RPS16 PE=1 SV=4	PF00380//PF02522	Ribosomal protein S9/S16//Aminoglycoside 3-N-acetyltransferase	GO:0042254//GO:0046677//GO:0042967//GO:0006412	ribosome biogenesis//response to antibiotic//acyl-carrier-protein biosynthetic process//translation	GO:0046353//GO:0003735	aminoglycoside 3-N-acetyltransferase activity//structural constituent of ribosome	GO:0005840	ribosome	KOG1753	40S ribosomal protein S16
Cluster-23091.0	893	5907647	GAQ93189.1	730	1.2e-74	hypothetical protein KFL_013510010 [Klebsormidium nitens]	--	--	--	--	--	K11836	USP5_13, UBP14	ubiquitin carboxyl-terminal hydrolase 5/13	http://www.genome.jp/dbget-bin/www_bget?ko:K11836	P56399	829	1.8e-87	Ubiquitin carboxyl-terminal hydrolase 5 OS=Mus musculus GN=Usp5 PE=1 SV=1	PF00443	Ubiquitin carboxyl-terminal hydrolase	GO:0016579	protein deubiquitination	GO:0036459	ubiquitinyl hydrolase activity	--	--	KOG0944	Ubiquitin-specific protease UBP14
Cluster-22450.0	507	456649	ABK26870.1	218	1.6e-15	unknown [Picea sitchensis]	KT218665.1	KT218665	106	3.38e-46	Spodoptera frugiperda 60S acidic ribosomal protein P1 mRNA, complete cds	K02942	RP-LP1, RPLP1	large subunit ribosomal protein LP1	http://www.genome.jp/dbget-bin/www_bget?ko:K02942	P08570	295	8.4e-26	60S acidic ribosomal protein P1 OS=Drosophila melanogaster GN=RpLP1 PE=1 SV=2	--	--	--	--	--	--	--	--	KOG1762	60s acidic ribosomal protein P1
Cluster-229.0	678	--	--	--	--	--	--	--	--	--	--	--	--	--	--	--	--	--	--	--	--	--	--	--	--	--	--	--	--
Cluster-12007.10909	3423	6936924	GAU24087.1	2164	2.4e-240	hypothetical protein TSUD_388800 [Trifolium subterraneum]	--	--	--	--	--	K10742	DNA2	DNA replication ATP-dependent helicase Dna2	http://www.genome.jp/dbget-bin/www_bget?ko:K10742	P14381	337	7.7e-30	Transposon TX1 uncharacterized 149 kDa protein OS=Xenopus laevis PE=3 SV=1	--	--	--	--	--	--	--	--	--	--
Cluster-12007.51038	1698	--	--	--	--	--	--	--	--	--	--	--	--	--	--	--	--	--	--	--	--	--	--	--	--	--	--	--	--
Cluster-12007.15367	636	--	--	--	--	--	--	--	--	--	--	--	--	--	--	--	--	--	--	PF06305//PF03859//PF01972	Protein of unknown function (DUF1049)//CG-1 domain//Serine dehydrogenase proteinase	--	--	GO:0003677	DNA binding	GO:0005634//GO:0016021//GO:0005887	nucleus//integral component of membrane//integral component of plasma membrane	--	--
Cluster-12007.1816	1656	7633406	XP_019437634.1	1103	1.2e-117	PREDICTED: replication protein A 70 kDa DNA-binding subunit-like [Lupinus angustifolius]	--	--	--	--	--	--	--	--	--	Q9FME0	179	7.7e-12	Replication protein A 70 kDa DNA-binding subunit D OS=Arabidopsis thaliana GN=RPA1D PE=2 SV=1	--	--	--	--	--	--	--	--	--	--
Cluster-12007.40976	2270	8156595	XP_020236719.1	1029	6.5e-109	ABC transporter B family member 26, chloroplastic-like isoform X1 [Cajanus cajan]	XM_014768942.1	XM_014768942	420	0	PREDICTED: Glycine max ABC transporter B family member 26, chloroplastic-like (LOC100797529), transcript variant X5, mRNA	--	--	--	--	Q8RY46	720	2e-74	ABC transporter B family member 26, chloroplastic OS=Arabidopsis thaliana GN=ABCB26 PE=2 SV=1	PF00665//PF01580//PF00931//PF13304//PF01926//PF02263//PF01637//PF03193//PF00437//PF00005//PF01695//PF01502//PF03205//PF00270//PF00004	Integrase core domain//FtsK/SpoIIIE family//NB-ARC domain//AAA domain, putative AbiEii toxin, Type IV TA system//50S ribosome-binding GTPase//Guanylate-binding protein, N-terminal domain//Archaeal ATPase//Protein of unknown function, DUF258//Type II/IV secretion system protein//ABC transporter//IstB-like ATP binding protein//Phosphoribosyl-AMP cyclohydrolase//Molybdopterin guanine dinucleotide sy…	GO:0000105//GO:0015074//GO:0006810//GO:0006777//GO:0006547	histidine biosynthetic process//DNA integration//transport//Mo-molybdopterin cofactor biosynthetic process//histidine metabolic process	GO:0003677//GO:0005525//GO:0016887//GO:0043531//GO:0005524//GO:0003676//GO:0000166//GO:0003924//GO:0004635	DNA binding//GTP binding//ATPase activity//ADP binding//ATP binding//nucleic acid binding//nucleotide binding//GTPase activity//phosphoribosyl-AMP cyclohydrolase activity	--	--	KOG0055	Multidrug/pheromone exporter, ABC superfamily
Cluster-24437.1	941	--	--	--	--	--	AK417358.1	AK417358	160	6.2e-76	Riptortus pedestris mRNA for heterogeneous nuclear ribonucleoprotein 27c, complete cds, sequence id: Rped-0573	--	--	--	--	--	--	--	--	PF04135	Nucleolar RNA-binding protein, Nop10p family	GO:0001522//GO:0042254	pseudouridine synthesis//ribosome biogenesis	GO:0030515	snoRNA binding	GO:0072588	box H/ACA RNP complex	--	--
Cluster-20483.0	964	11130584	PTQ46044.1	169	1.4e-09	hypothetical protein MARPO_0012s0013 [Marchantia polymorpha]	--	--	--	--	--	--	--	--	--	Q7T2B9	327	3.1e-29	Myotrophin OS=Danio rerio GN=mtpn PE=3 SV=1	PF00023//PF13606	Ankyrin repeat//Ankyrin repeat	--	--	GO:0005515	protein binding	--	--	--	--
Cluster-14237.1	808	1860666	AFK40303.1	225	3.9e-16	unknown [Lotus japonicus]	XM_017931646.1	XM_017931646	95	7.2e-40	PREDICTED: Nicrophorus vespilloides V-type proton ATPase 16 kDa proteolipid subunit (LOC108569894), mRNA	K02155	ATPeV0C, ATP6L	V-type H+-transporting ATPase 16kDa proteolipid subunit	http://www.genome.jp/dbget-bin/www_bget?ko:K02155	P23380	225	1.7e-17	V-type proton ATPase 16 kDa proteolipid subunit OS=Drosophila melanogaster GN=Vha16-1 PE=2 SV=1	PF00137	ATP synthase subunit C	GO:0015991//GO:0015992	ATP hydrolysis coupled proton transport//proton transport	GO:0015078	hydrogen ion transmembrane transporter activity	GO:0033177	proton-transporting two-sector ATPase complex, proton-transporting domain	KOG0232	Vacuolar H+-ATPase V0 sector, subunits c/c'
Cluster-12007.33141	4467	8596712	XP_015948352.2	1295	1.8e-139	uncharacterized protein LOC107473323 [Arachis duranensis]	BT146977.1	BT146977	200	1.76e-97	Lotus japonicus clone JCVI-FLLj-3A12 unknown mRNA	--	--	--	--	O80845	396	1.4e-36	Peroxisomal membrane protein 11D OS=Arabidopsis thaliana GN=PEX11D PE=1 SV=2	PF05648	Peroxisomal biogenesis factor 11 (PEX11)	GO:0016559	peroxisome fission	--	--	GO:0005779	integral component of peroxisomal membrane	--	--
Cluster-15314.0	545	3093702	ETV73662.1	350	8.4e-31	hypothetical protein H257_11764 [Aphanomyces astaci]	--	--	--	--	--	K12832	SF3B5, SF3B10	splicing factor 3B subunit 5	http://www.genome.jp/dbget-bin/www_bget?ko:K12832	Q9VHI4	408	7.1e-39	Probable splicing factor 3B subunit 5 OS=Drosophila melanogaster GN=CG11985 PE=1 SV=1	--	--	--	--	--	--	--	--	KOG3485	Uncharacterized conserved protein
Cluster-27605.2	1245	7682019	OLP88413.1	151	2.3e-07	Crystal protein [Symbiodinium microadriaticum]	--	--	--	--	--	--	--	--	--	P23654	482	4.3e-47	Neurotactin OS=Drosophila melanogaster GN=Nrt PE=1 SV=3	PF07859	alpha/beta hydrolase fold	GO:0008152	metabolic process	GO:0016787	hydrolase activity	--	--	--	--
Cluster-9474.0	860	3781435	KFK23041.1	258	6.2e-20	hypothetical protein AALP_AAs67754U000100, partial [Arabis alpina]	XM_015936042.1	XM_015936042	848	0	PREDICTED: Tetranychus urticae histone H1A, sperm-like (LOC107368250), mRNA	--	--	--	--	P06144	243	1.5e-19	Late histone H1 OS=Lytechinus pictus PE=3 SV=1	PF00538	linker histone H1 and H5 family	GO:0006334	nucleosome assembly	GO:0003677	DNA binding	GO:0000786//GO:0005634	nucleosome//nucleus	--	--
Cluster-20893.0	1527	1482734	BAJ88759.1	148	6.3e-07	predicted protein, partial [Hordeum vulgare subsp. vulgare]	--	--	--	--	--	--	--	--	--	P82121	189	5e-13	Cuticle protein 8 OS=Blaberus craniifer PE=1 SV=1	PF00379	Insect cuticle protein	--	--	GO:0042302	structural constituent of cuticle	--	--	--	--
Cluster-12007.24374	1804	--	--	--	--	--	--	--	--	--	--	--	--	--	--	--	--	--	--	--	--	--	--	--	--	--	--	--	--
Cluster-12007.8280	2055	6303128	XP_016199860.1	1279	6e-138	zinc finger BED domain-containing protein RICESLEEPER 2-like [Arachis ipaensis]	AP006638.1	AP006638	496	0	Lotus japonicus genomic DNA, chromosome 3, clone: LjT47I16, TM0208c, complete sequence	--	--	--	--	Q6AVI0	366	2e-33	Zinc finger BED domain-containing protein RICESLEEPER 2 OS=Oryza sativa subsp. japonica GN=Os03g0733400 PE=2 SV=1	PF14372//PF02892	Domain of unknown function (DUF4413)//BED zinc finger	--	--	GO:0003677	DNA binding	--	--	--	--
Cluster-12007.50555	1033	6151673	XP_015870267.1	301	7.7e-25	PREDICTED: protein CotJC-like [Ziziphus jujuba]	CP003597.1	CP003597	334	1.28e-172	Chroococcidiopsis thermalis PCC 7203, complete genome	--	--	--	--	O34423	803	2.1e-84	Uncharacterized protein YjqC OS=Bacillus subtilis (strain 168) GN=yjqC PE=3 SV=2	PF00210	Ferritin-like domain	GO:0006879	cellular iron ion homeostasis	GO:0008199	ferric iron binding	--	--	--	--
Cluster-12007.18824	2743	8606704	XP_015932129.2	290	3.8e-23	uncharacterized protein LOC107458437 [Arachis duranensis]	--	--	--	--	--	--	--	--	--	--	--	--	--	PF02902	Ulp1 protease family, C-terminal catalytic domain	GO:0006508	proteolysis	GO:0008234	cysteine-type peptidase activity	--	--	--	--
Cluster-12007.43156	4097	1045688	ACU21141.1	545	1.5e-52	unknown [Glycine max]	AC236212.2	AC236212	241	2.61e-120	Glycine max clone GM_WBc0020N13, complete sequence	--	--	--	--	Q0WPW4	257	1.7e-20	1-aminocyclopropane-1-carboxylate oxidase 5 OS=Arabidopsis thaliana GN=At1g77330 PE=2 SV=1	PF03171//PF07127//PF02117	2OG-Fe(II) oxygenase superfamily//Late nodulin protein//Serpentine type 7TM GPCR chemoreceptor Sra	GO:0007186//GO:0009878//GO:0007606//GO:0055114	G-protein coupled receptor signaling pathway//nodule morphogenesis//sensory perception of chemical stimulus//oxidation-reduction process	GO:0016491//GO:0046872//GO:0004930	oxidoreductase activity//metal ion binding//G-protein coupled receptor activity	GO:0016021	integral component of membrane	--	--
Cluster-16468.0	1921	9775278	XP_022892869.1	1807	3.3e-199	T-complex protein 1 subunit eta [Olea europaea var. sylvestris]	XM_002096830.2	XM_002096830	272	7.08e-138	Drosophila yakuba uncharacterized protein (Dyak\GE25909), mRNA	K09499	CCT7	T-complex protein 1 subunit eta	http://www.genome.jp/dbget-bin/www_bget?ko:K09499	Q5ZJK8	2119	9.9e-237	T-complex protein 1 subunit eta OS=Gallus gallus GN=CCT7 PE=1 SV=1	PF00118	TCP-1/cpn60 chaperonin family	--	--	GO:0005524	ATP binding	--	--	KOG0361	Chaperonin complex component, TCP-1 eta subunit (CCT7)
Cluster-15190.0	735	--	--	--	--	--	KF015227.1	KF015227	52	5.22e-16	Conostigmus sp. MM-2013 mitochondrion, complete genome	--	--	--	--	--	--	--	--	--	--	--	--	--	--	--	--	--	--
Cluster-12007.2192	882	7629204	XP_019435681.1	639	4.2e-64	PREDICTED: glutamic acid-rich protein-like [Lupinus angustifolius]	XM_007142349.1	XM_007142349	178	5.72e-86	Phaseolus vulgaris hypothetical protein (PHAVU_008G278200g) mRNA, complete cds	--	--	--	--	--	--	--	--	PF06512	Sodium ion transport-associated	GO:0006814	sodium ion transport	GO:0005248	voltage-gated sodium channel activity	GO:0001518	voltage-gated sodium channel complex	--	--
Cluster-12007.46338	692	10686742	XP_023909041.1	711	1.5e-72	60S ribosomal protein L27a-like [Quercus suber]	XM_003851860.1	XM_003851860	276	1.48e-140	Mycosphaerella graminicola IPO323 60S ribosomal protein L28 (MYCGRDRAFT_81123) mRNA, complete cds	K02900	RP-L27Ae, RPL27A	large subunit ribosomal protein L27Ae	http://www.genome.jp/dbget-bin/www_bget?ko:K02900	P08978	662	3.2e-68	60S ribosomal protein L28 OS=Neurospora crassa (strain ATCC 24698 / 74-OR23-1A / CBS 708.71 / DSM 1257 / FGSC 987) GN=rpl-28 PE=2 SV=1	--	--	--	--	--	--	--	--	KOG1742	60s ribosomal protein L15/L27
Cluster-20492.0	921	--	--	--	--	--	--	--	--	--	--	--	--	--	--	--	--	--	--	--	--	--	--	--	--	--	--	--	--
Cluster-12007.16878	776	6923927	GAU37060.1	350	1.2e-30	hypothetical protein TSUD_274210 [Trifolium subterraneum]	--	--	--	--	--	--	--	--	--	--	--	--	--	--	--	--	--	--	--	--	--	--	--
Cluster-12007.16876	533	--	--	--	--	--	--	--	--	--	--	--	--	--	--	--	--	--	--	--	--	--	--	--	--	--	--	--	--
Cluster-12007.16877	468	--	--	--	--	--	--	--	--	--	--	--	--	--	--	--	--	--	--	--	--	--	--	--	--	--	--	--	--
Cluster-12007.2341	2472	5684049	KRH54463.1	2357	7.2e-263	hypothetical protein GLYMA_06G187100 [Glycine max]	XM_006578539.2	XM_006578539	1079	0	PREDICTED: Glycine max formin-like protein 4 (LOC100819989), mRNA	--	--	--	--	O48682	1054	4e-113	Formin-like protein 4 OS=Arabidopsis thaliana GN=FH4 PE=1 SV=2	--	--	--	--	--	--	--	--	--	--
Cluster-12007.9288	2642	--	--	--	--	--	--	--	--	--	--	--	--	--	--	--	--	--	--	--	--	--	--	--	--	--	--	--	--
Cluster-3609.0	540	--	--	--	--	--	--	--	--	--	--	--	--	--	--	--	--	--	--	--	--	--	--	--	--	--	--	--	--
Cluster-12007.12409	1281	10356543	PNX89523.1	190	7.1e-12	hypothetical protein L195_g045643, partial [Trifolium pratense]	--	--	--	--	--	--	--	--	--	--	--	--	--	PF12124//PF12519//PF02362	Coronavirus polyprotein cleavage domain//Mitochondrial distribution and morphology protein 10//B3 DNA binding domain	GO:0007005//GO:0006508	mitochondrion organization//proteolysis	GO:0016788//GO:0016740//GO:0003677//GO:0004197//GO:0008242//GO:0016817	hydrolase activity, acting on ester bonds//transferase activity//DNA binding//cysteine-type endopeptidase activity//omega peptidase activity//hydrolase activity, acting on acid anhydrides	GO:0032865	ERMES complex	--	--
Cluster-21881.1	887	9380973	GAX96711.1	722	1e-73	T-complex protein 1 subunit zeta, partial [Pythium insidiosum]	LL193788.1	LL193788	37	1.39e-07	Heligmosomoides polygyrus genome assembly H_bakeri_Edinburgh ,scaffold HPBE_scaffold0005343	K09498	CCT6	T-complex protein 1 subunit zeta	http://www.genome.jp/dbget-bin/www_bget?ko:K09498	P80317	769	1.6e-80	T-complex protein 1 subunit zeta OS=Mus musculus GN=Cct6a PE=1 SV=3	PF00118	TCP-1/cpn60 chaperonin family	--	--	GO:0005524	ATP binding	--	--	KOG0359	Chaperonin complex component, TCP-1 zeta subunit (CCT6)
Cluster-12007.872	1994	7322668	XP_018851843.1	143	3.1e-06	PREDICTED: protein STRICTOSIDINE SYNTHASE-LIKE 3-like [Juglans regia]	AK338417.1	AK338417	57	2.42e-18	Lotus japonicus cDNA, clone: LjFL2-021-CB04, HTC	--	--	--	--	Q8VWF6	131	3.4e-06	Protein STRICTOSIDINE SYNTHASE-LIKE 3 OS=Arabidopsis thaliana GN=SSL3 PE=2 SV=1	--	--	--	--	--	--	--	--	--	--
Cluster-12007.1994	1021	3523486	KEH20493.1	382	3.1e-34	replication factor-A carboxy-terminal domain protein [Medicago truncatula]	--	--	--	--	--	--	--	--	--	--	--	--	--	--	--	--	--	--	--	--	--	--	--
Cluster-12007.1995	2093	5706605	KRH77021.1	159	4.5e-08	hypothetical protein GLYMA_01G188100 [Glycine max]	XM_014664540.1	XM_014664540	57	2.55e-18	PREDICTED: Vigna radiata var. radiata uncharacterized LOC106777039 (LOC106777039), mRNA	--	--	--	--	--	--	--	--	--	--	--	--	--	--	--	--	--	--
Cluster-14323.0	1028	9112163	XP_021843325.1	291	1.1e-23	SWI..SNF complex component SNF12 homolog [Spinacia oleracea]	XM_010137389.1	XM_010137389	72	5.64e-27	PREDICTED: Buceros rhinoceros silvestris SWI/SNF-related matrix-associated actin-dependent regulator of chromatin subfamily D member 1 (LOC104494538), partial mRNA	K11650	SMARCD	SWI/SNF-related matrix-associated actin-dependent regulator of chromatin subfamily D	http://www.genome.jp/dbget-bin/www_bget?ko:K11650	Q9VYG2	662	4.7e-68	Brahma-associated protein of 60 kDa OS=Drosophila melanogaster GN=Bap60 PE=1 SV=1	--	--	--	--	--	--	--	--	KOG2570	SWI/SNF transcription activation complex subunit
Cluster-15710.0	1139	8150256	XP_020229744.1	530	2.4e-51	adenosine kinase 1-like [Cajanus cajan]	--	--	--	--	--	K00856	E2.7.1.20, ADK	adenosine kinase	http://www.genome.jp/dbget-bin/www_bget?ko:K00856	Q9LZG0	477	1.5e-46	Adenosine kinase 2 OS=Arabidopsis thaliana GN=ADK2 PE=1 SV=1	PF00857	Isochorismatase family	GO:0008152	metabolic process	GO:0003824	catalytic activity	--	--	KOG2854	Possible pfkB family carbohydrate kinase
Cluster-12007.35643	1173	7781390	OMO58794.1	174	4.6e-10	hypothetical protein CCACVL1_25353 [Corchorus capsularis]	--	--	--	--	--	--	--	--	--	--	--	--	--	--	--	--	--	--	--	--	--	--	--
Cluster-20189.0	1157	1473057	BAJ91267.1	615	3.3e-61	predicted protein [Hordeum vulgare subsp. vulgare]	XM_001514951.2	XM_001514951	73	1.77e-27	PREDICTED: Ornithorhynchus anatinus basic leucine zipper and W2 domain-containing protein 2 (LOC100084528), partial mRNA	--	--	--	--	Q9VNE2	570	2.5e-57	Protein krasavietz OS=Drosophila melanogaster GN=kra PE=1 SV=1	PF00522//PF02020	VPR/VPX protein//eIF4-gamma/eIF5/eIF2-epsilon	GO:0019058	viral life cycle	GO:0005515	protein binding	GO:0042025	host cell nucleus	--	--
Cluster-20189.1	798	1473057	BAJ91267.1	966	4.6e-102	predicted protein [Hordeum vulgare subsp. vulgare]	XM_014393107.1	XM_014393107	265	2.24e-134	PREDICTED: Cimex lectularius protein krasavietz (LOC106666151), transcript variant X3, mRNA	--	--	--	--	Q9VNE2	955	3.9e-102	Protein krasavietz OS=Drosophila melanogaster GN=kra PE=1 SV=1	--	--	--	--	--	--	--	--	KOG2297	Predicted translation factor, contains W2 domain
Cluster-12007.25743	477	--	--	--	--	--	--	--	--	--	--	--	--	--	--	--	--	--	--	--	--	--	--	--	--	--	--	--	--
Cluster-12007.30074	651	--	--	--	--	--	--	--	--	--	--	--	--	--	--	--	--	--	--	--	--	--	--	--	--	--	--	--	--
Cluster-12007.45907	1734	8160745	XP_020202533.1	152	2.4e-07	uncharacterized protein LOC109788260 [Cajanus cajan]	--	--	--	--	--	--	--	--	--	--	--	--	--	PF06257	Biofilm formation stimulator VEG	GO:0042710	biofilm formation	--	--	--	--	--	--
Cluster-12007.23377	1782	6164107	XP_015953892.1	173	9.2e-10	uncharacterized protein LOC107478270 isoform X1 [Arachis duranensis]	--	--	--	--	--	--	--	--	--	--	--	--	--	PF05739	SNARE domain	--	--	GO:0005515	protein binding	--	--	--	--
Cluster-12007.8475	3739	7627070	XP_019414181.1	342	4.9e-29	PREDICTED: uncharacterized protein LOC109325982 [Lupinus angustifolius]	--	--	--	--	--	--	--	--	--	--	--	--	--	PF10808	Protein of unknown function (DUF2542)	--	--	--	--	GO:0016021	integral component of membrane	--	--
Cluster-12007.32005	967	--	--	--	--	--	--	--	--	--	--	--	--	--	--	P82147	290	6.1e-25	Protein lethal(2)essential for life OS=Drosophila melanogaster GN=l(2)efl PE=1 SV=1	--	--	--	--	--	--	--	--	KOG3591	Alpha crystallins
Cluster-473.0	2286	--	--	--	--	--	--	--	--	--	--	--	--	--	--	--	--	--	--	--	--	--	--	--	--	--	--	--	--
Cluster-12007.24844	1892	8817347	GAX21600.1	226	7e-16	structure-specific recognition protein 1 [Fistulifera solaris]	XM_002403547.1	XM_002403547	67	6.35e-24	Ixodes scapularis DNA-binding protein, putative, mRNA	--	--	--	--	Q24537	439	6.3e-42	High mobility group protein DSP1 OS=Drosophila melanogaster GN=Dsp1 PE=2 SV=1	PF04961//PF04690	Formiminotransferase-cyclodeaminase//YABBY protein	GO:0044237//GO:0007275	cellular metabolic process//multicellular organismal development	GO:0003824	catalytic activity	--	--	KOG0381	HMG box-containing protein
Cluster-9690.0	793	7608571	XP_019459005.1	691	3.5e-70	PREDICTED: probable sulfate transporter 3.5 [Lupinus angustifolius]	--	--	--	--	--	K17471	SULTR3	sulfate transporter 3	http://www.genome.jp/dbget-bin/www_bget?ko:K17471	Q94LW6	429	3.8e-41	Probable sulfate transporter 3.5 OS=Arabidopsis thaliana GN=SULTR3;5 PE=2 SV=1	--	--	--	--	--	--	--	--	--	--
Cluster-4741.0	2160	--	--	--	--	--	--	--	--	--	--	--	--	--	--	--	--	--	--	--	--	--	--	--	--	--	--	--	--
Cluster-12007.11229	696	--	--	--	--	--	--	--	--	--	--	--	--	--	--	--	--	--	--	--	--	--	--	--	--	--	--	--	--
Cluster-6019.0	778	6917961	GAU43022.1	845	4.8e-88	hypothetical protein TSUD_12770 [Trifolium subterraneum]	FJ668388.1	FJ668388	268	4.68e-136	Lotus japonicus high affinity ammonium transporter mRNA, complete cds	K03320	amt, AMT, MEP	ammonium transporter, Amt family	http://www.genome.jp/dbget-bin/www_bget?ko:K03320	Q851M9	467	1.5e-45	Ammonium transporter 3 member 2 OS=Oryza sativa subsp. japonica GN=AMT3-2 PE=2 SV=1	PF00909	Ammonium Transporter Family	GO:0015696	ammonium transport	GO:0008519	ammonium transmembrane transporter activity	GO:0016020	membrane	--	--
Cluster-12007.22543	1205	--	--	--	--	--	XM_016343521.1	XM_016343521	84	1.42e-33	PREDICTED: Arachis ipaensis MADS-box transcription factor 1-like (LOC107639965), mRNA	--	--	--	--	--	--	--	--	PF02723//PF01589	Non-structural protein NS3/Small envelope protein E//Alphavirus E1 glycoprotein	--	--	GO:0004252	serine-type endopeptidase activity	GO:0019028//GO:0016020//GO:0055036	viral capsid//membrane//virion membrane	--	--
Cluster-12007.17237	1210	3136930	AHI16082.1	885	1.7e-92	apocytochrome b ..mitochondrion.. [Buxbaumia aphylla]	HQ902161.1	HQ902161	602	0	Apolygus lucorum mitochondrion, complete genome	K00412	CYTB, petB	ubiquinol-cytochrome c reductase cytochrome b subunit	http://www.genome.jp/dbget-bin/www_bget?ko:K00412	Q9MDZ9	1188	5.7e-129	Cytochrome b OS=Drosophila simulans GN=mt:Cyt-b PE=3 SV=1	--	--	--	--	--	--	--	--	KOG4663	Cytochrome b
Cluster-19496.0	557	10672731	XP_023893978.1	697	5e-71	catalase-1-like [Quercus suber]	XM_018180182.1	XM_018180182	352	0	Paraphaeosphaeria sporulosa catalase-domain-containing protein partial mRNA	--	--	--	--	Q9C168	476	9.5e-47	Catalase-1 OS=Neurospora crassa (strain ATCC 24698 / 74-OR23-1A / CBS 708.71 / DSM 1257 / FGSC 987) GN=cat-1 PE=1 SV=2	--	--	--	--	--	--	--	--	--	--
Cluster-12007.328	492	7619807	XP_019418409.1	234	2.1e-17	PREDICTED: uncharacterized protein LOC109329191 [Lupinus angustifolius]	--	--	--	--	--	--	--	--	--	--	--	--	--	--	--	--	--	--	--	--	--	--	--
Cluster-12007.46030	1866	6925707	GAU35274.1	317	1.9e-26	hypothetical protein TSUD_274760 [Trifolium subterraneum]	--	--	--	--	--	--	--	--	--	--	--	--	--	--	--	--	--	--	--	--	--	--	--
Cluster-12007.50125	1254	--	--	--	--	--	--	--	--	--	--	--	--	--	--	--	--	--	--	PF06464	DMAP1-binding Domain	--	--	GO:0008134	transcription factor binding	GO:0005634//GO:0005667	nucleus//transcription factor complex	--	--
Cluster-18967.0	769	408569	ABG54097.1	141	2e-06	ATP synthase F0 subunit 6 ..mitochondrion.. [Phytophthora ramorum]	--	--	--	--	--	--	--	--	--	P14569	234	1.5e-18	ATP synthase subunit a OS=Locusta migratoria GN=ATP6 PE=3 SV=1	PF00119	ATP synthase A chain	GO:0015992//GO:0015986	proton transport//ATP synthesis coupled proton transport	GO:0015078	hydrogen ion transmembrane transporter activity	--	--	--	--
Cluster-25590.2	1059	173073	AAO00851.1	247	1.4e-18	Unknown protein [Arabidopsis thaliana]	XM_001652925.1	XM_001652925	338	7.87e-175	Aedes aegypti AAEL007915-RA (MOEH_AEDAE), partial mRNA	--	--	--	--	Q170J7	1497	7.3e-165	Moesin/ezrin/radixin homolog 1 OS=Aedes aegypti GN=Moe PE=3 SV=1	PF00887	Acyl CoA binding protein	--	--	GO:0000062	fatty-acyl-CoA binding	--	--	KOG3529	Radixin, moesin and related proteins of the ERM family
Cluster-26563.1	1658	1466674	BAJ85104.1	716	9.3e-73	predicted protein [Hordeum vulgare subsp. vulgare]	XM_005995001.2	XM_005995001	175	5.09e-84	PREDICTED: Latimeria chalumnae protein phosphatase 1, catalytic subunit, beta isozyme (PPP1CB), mRNA	K06269	PPP1C	serine/threonine-protein phosphatase PP1 catalytic subunit	http://www.genome.jp/dbget-bin/www_bget?ko:K06269	P61292	786	3.2e-82	Serine/threonine-protein phosphatase PP1-beta catalytic subunit OS=Sus scrofa GN=PPP1CB PE=1 SV=3	PF00149	Calcineurin-like phosphoesterase	--	--	GO:0016787	hydrolase activity	--	--	KOG0374	Serine/threonine specific protein phosphatase PP1, catalytic subunit
Cluster-12007.15242	941	--	--	--	--	--	XM_017553349.1	XM_017553349	149	8.08e-70	PREDICTED: Vigna angularis putative glycine-rich cell wall structural protein 1 (LOC108321562), mRNA	--	--	--	--	--	--	--	--	PF03401	Tripartite tricarboxylate transporter family receptor	--	--	--	--	GO:0030288	outer membrane-bounded periplasmic space	--	--
Cluster-12828.0	481	--	--	--	--	--	XM_018184926.1	XM_018184926	344	1.59e-178	Paraphaeosphaeria sporulosa hypothetical protein mRNA	--	--	--	--	--	--	--	--	PF04795//PF05797	PAPA-1-like conserved region//Yeast trans-acting factor (REP1/REP2)	GO:0030541	plasmid partitioning	--	--	GO:0031011	Ino80 complex	--	--
Cluster-14988.0	958	--	--	--	--	--	XM_014398237.1	XM_014398237	92	3.99e-38	PREDICTED: Cimex lectularius beta-amyloid-like protein (LOC106669000), mRNA	--	--	--	--	--	--	--	--	--	--	--	--	--	--	--	--	--	--
Cluster-12007.50800	2319	2362674	EPS65659.1	177	4.1e-10	hypothetical protein M569_09112, partial [Genlisea aurea]	KJ508060.1	KJ508060	42	6.16e-10	Acronicta psi mitochondrion, partial genome	--	--	--	--	P24896	181	6.4e-12	NADH-ubiquinone oxidoreductase chain 5 OS=Caenorhabditis elegans GN=nd5 PE=3 SV=2	--	--	--	--	--	--	--	--	KOG4668	NADH dehydrogenase subunits 2, 5, and related proteins
Cluster-12007.35025	4981	10363242	PNX96222.1	1268	2.7e-136	retrovirus-related Pol polyprotein from transposon TNT 1-94 [Trifolium pratense]	--	--	--	--	--	--	--	--	--	P04146	188	2.1e-12	Copia protein OS=Drosophila melanogaster GN=GIP PE=1 SV=3	PF00665//PF00098	Integrase core domain//Zinc knuckle	GO:0015074	DNA integration	GO:0003676//GO:0008270	nucleic acid binding//zinc ion binding	--	--	--	--
Cluster-24072.0	2596	2003386	EKX43291.1	176	6e-10	hypothetical protein GUITHDRAFT_163895 [Guillardia theta CCMP2712]	--	--	--	--	--	--	--	--	--	Q00059	192	3.8e-13	Transcription factor A, mitochondrial OS=Homo sapiens GN=TFAM PE=1 SV=1	PF07961//PF04272//PF00601//PF06624//PF09726//PF01842	MBA1-like protein//Phospholamban//Influenza non-structural protein (NS2)//Ribosome associated membrane protein RAMP4//Transmembrane protein//ACT domain	GO:0006405//GO:0006816//GO:0006810//GO:0008152//GO:0032979	RNA export from nucleus//calcium ion transport//transport//metabolic process//protein insertion into mitochondrial membrane from inner side	GO:0005246//GO:0042030//GO:0016597	calcium channel regulator activity//ATPase inhibitor activity//amino acid binding	GO:0042025//GO:0005783//GO:0016021//GO:0016020//GO:0005743	host cell nucleus//endoplasmic reticulum//integral component of membrane//membrane//mitochondrial inner membrane	KOG0381	HMG box-containing protein
Cluster-12007.30798	2302	--	--	--	--	--	--	--	--	--	--	--	--	--	--	--	--	--	--	--	--	--	--	--	--	--	--	--	--
Cluster-12007.34080	404	--	--	--	--	--	--	--	--	--	--	--	--	--	--	--	--	--	--	--	--	--	--	--	--	--	--	--	--
Cluster-14807.0	629	--	--	--	--	--	--	--	--	--	--	--	--	--	--	--	--	--	--	PF03999	Microtubule associated protein (MAP65/ASE1 family)	GO:0000910//GO:0000226	cytokinesis//microtubule cytoskeleton organization	GO:0008017	microtubule binding	GO:0045298	tubulin complex	--	--
Cluster-26483.0	1532	6917992	GAU43007.1	510	6.6e-49	hypothetical protein TSUD_187280 [Trifolium subterraneum]	--	--	--	--	--	--	--	--	--	--	--	--	--	--	--	--	--	--	--	--	--	--	--
Cluster-15207.0	1609	--	--	--	--	--	XM_011559910.1	XM_011559910	334	2.02e-172	PREDICTED: Plutella xylostella C-terminal-binding protein (LOC105388880), mRNA	K00058	serA, PHGDH	D-3-phosphoglycerate dehydrogenase	http://www.genome.jp/dbget-bin/www_bget?ko:K00058	O46036	1710	2.2e-189	C-terminal-binding protein OS=Drosophila melanogaster GN=CtBP PE=1 SV=3	PF00389//PF03446//PF02826	D-isomer specific 2-hydroxyacid dehydrogenase, catalytic domain//NAD binding domain of 6-phosphogluconate dehydrogenase//D-isomer specific 2-hydroxyacid dehydrogenase, NAD binding domain	GO:0006098//GO:0055114//GO:0008152//GO:0019521	pentose-phosphate shunt//oxidation-reduction process//metabolic process//D-gluconate metabolic process	GO:0004616//GO:0051287//GO:0016616	phosphogluconate dehydrogenase (decarboxylating) activity//NAD binding//oxidoreductase activity, acting on the CH-OH group of donors, NAD or NADP as acceptor	--	--	KOG0067	Transcription factor CtBP
Cluster-12007.45994	1042	--	--	--	--	--	XM_013570065.1	XM_013570065	639	0	Aureobasidium namibiae CBS 147.97 ribosomal protein S6e partial mRNA	K02991	RP-S6e, RPS6	small subunit ribosomal protein S6e	http://www.genome.jp/dbget-bin/www_bget?ko:K02991	Q9C0Z7	919	7.6e-98	40S ribosomal protein S6-B OS=Schizosaccharomyces pombe (strain 972 / ATCC 24843) GN=rps602 PE=1 SV=1	PF10186//PF01092//PF07700	Vacuolar sorting 38 and autophagy-related subunit 14//Ribosomal protein S6e//Haem-NO-binding	GO:0006412//GO:0042254//GO:0010508	translation//ribosome biogenesis//positive regulation of autophagy	GO:0003735//GO:0020037	structural constituent of ribosome//heme binding	GO:0005622//GO:0005840	intracellular//ribosome	KOG1646	40S ribosomal protein S6
Cluster-26554.0	674	--	--	--	--	--	XM_011154112.1	XM_011154112	61	4.74e-21	PREDICTED: Harpegnathos saltator ubiquitin-like modifier-activating enzyme 1 (LOC105191028), mRNA	K03178	UBE1, UBA1	ubiquitin-activating enzyme E1	http://www.genome.jp/dbget-bin/www_bget?ko:K03178	Q29504	412	3e-39	Ubiquitin-like modifier-activating enzyme 1 OS=Oryctolagus cuniculus GN=UBA1 PE=2 SV=1	PF02170	PAZ domain	--	--	GO:0005515	protein binding	--	--	KOG2012	Ubiquitin activating enzyme UBA1
Cluster-12007.10169	635	--	--	--	--	--	--	--	--	--	--	--	--	--	--	--	--	--	--	--	--	--	--	--	--	--	--	--	--
Cluster-7.0	907	--	--	--	--	--	--	--	--	--	--	--	--	--	--	--	--	--	--	PF02902	Ulp1 protease family, C-terminal catalytic domain	GO:0006508	proteolysis	GO:0008234	cysteine-type peptidase activity	--	--	--	--
Cluster-12007.8152	5244	--	--	--	--	--	--	--	--	--	--	--	--	--	--	Q6AVI0	460	6.4e-44	Zinc finger BED domain-containing protein RICESLEEPER 2 OS=Oryza sativa subsp. japonica GN=Os03g0733400 PE=2 SV=1	PF02892	BED zinc finger	--	--	GO:0003677	DNA binding	--	--	--	--
Cluster-12007.9401	2289	--	--	--	--	--	AB379684.1	AB379684	133	1.57e-60	Sesbania rostrata CLH1 mRNA for chlorophyllase, partial cds	K08099	E3.1.1.14	chlorophyllase	http://www.genome.jp/dbget-bin/www_bget?ko:K08099	O22527	547	2.3e-54	Chlorophyllase-1 OS=Arabidopsis thaliana GN=CLH1 PE=1 SV=1	PF12740//PF01695//PF03403//PF07224//PF00711//PF07859//PF00975//PF01764	Chlorophyllase enzyme//IstB-like ATP binding protein//Platelet-activating factor acetylhydrolase, isoform II//Chlorophyllase//Beta defensin//alpha/beta hydrolase fold//Thioesterase domain//Lipase (class 3)	GO:0015994//GO:0006952//GO:0008152//GO:0006629//GO:0016042//GO:0009058//GO:0015996//GO:0046486	chlorophyll metabolic process//defense response//metabolic process//lipid metabolic process//lipid catabolic process//biosynthetic process//chlorophyll catabolic process//glycerolipid metabolic process	GO:0003847//GO:0016788//GO:0005524//GO:0047746//GO:0016787	1-alkyl-2-acetylglycerophosphocholine esterase activity//hydrolase activity, acting on ester bonds//ATP binding//chlorophyllase activity//hydrolase activity	GO:0005576//GO:0008247	extracellular region//1-alkyl-2-acetylglycerophosphocholine esterase complex	--	--
Cluster-22905.0	1237	--	--	--	--	--	XM_017153250.1	XM_017153250	395	0	PREDICTED: Drosophila takahashii 26S protease regulatory subunit 6A-B (LOC108065316), mRNA	K03065	PSMC3, RPT5	26S proteasome regulatory subunit T5	http://www.genome.jp/dbget-bin/www_bget?ko:K03065	O88685	1720	1.2e-190	26S protease regulatory subunit 6A OS=Mus musculus GN=Psmc3 PE=1 SV=2	PF01695//PF05496//PF02367//PF02562//PF00158//PF07728//PF07724//PF00004//PF00910	IstB-like ATP binding protein//Holliday junction DNA helicase ruvB N-terminus//Threonylcarbamoyl adenosine biosynthesis protein TsaE//PhoH-like protein//Sigma-54 interaction domain//AAA domain (dynein-related subfamily)//AAA domain (Cdc48 subfamily)//ATPase family associated with various cellular activities (AAA)//RNA helicase	GO:0006310//GO:0002949//GO:0006355//GO:0006281	DNA recombination//tRNA threonylcarbamoyladenosine modification//regulation of transcription, DNA-templated//DNA repair	GO:0005524//GO:0003724//GO:0008134//GO:0003723//GO:0016887//GO:0009378	ATP binding//RNA helicase activity//transcription factor binding//RNA binding//ATPase activity//four-way junction helicase activity	GO:0009379//GO:0005657//GO:0005667	Holliday junction helicase complex//replication fork//transcription factor complex	KOG0652	26S proteasome regulatory complex, ATPase RPT5
Cluster-12007.420	1050	--	--	--	--	--	--	--	--	--	--	--	--	--	--	--	--	--	--	--	--	--	--	--	--	--	--	--	--
Cluster-8527.0	1203	--	--	--	--	--	--	--	--	--	--	--	--	--	--	--	--	--	--	PF04863	Alliinase EGF-like domain	--	--	GO:0016846	carbon-sulfur lyase activity	--	--	--	--
Cluster-20920.0	801	--	--	--	--	--	--	--	--	--	--	--	--	--	--	--	--	--	--	--	--	--	--	--	--	--	--	--	--
Cluster-12007.28427	533	--	--	--	--	--	--	--	--	--	--	--	--	--	--	--	--	--	--	--	--	--	--	--	--	--	--	--	--
Cluster-12007.47537	1240	--	--	--	--	--	--	--	--	--	--	K01183	E3.2.1.14	chitinase	http://www.genome.jp/dbget-bin/www_bget?ko:K01183	P23472	599	1.2e-60	Hevamine-A OS=Hevea brasiliensis PE=1 SV=2	PF00704	Glycosyl hydrolases family 18	GO:0005975	carbohydrate metabolic process	GO:0004553	hydrolase activity, hydrolyzing O-glycosyl compounds	--	--	KOG4701	Chitinase
Cluster-12007.4249	1917	--	--	--	--	--	BT149314.1	BT149314	111	2.23e-48	Medicago truncatula clone JCVI-FLMt-18M9 unknown mRNA	--	--	--	--	Q8GT20	1423	5e-156	Benzyl alcohol O-benzoyltransferase OS=Nicotiana tabacum GN=HSR201 PE=1 SV=1	PF02458	Transferase family	--	--	GO:0016747	transferase activity, transferring acyl groups other than amino-acyl groups	--	--	--	--
Cluster-18613.0	1313	--	--	--	--	--	--	--	--	--	--	--	--	--	--	--	--	--	--	--	--	--	--	--	--	--	--	--	--
Cluster-11877.0	1171	--	--	--	--	--	--	--	--	--	--	--	--	--	--	--	--	--	--	--	--	--	--	--	--	--	--	--	--
Cluster-21101.0	604	--	--	--	--	--	--	--	--	--	--	K12846	SNRNP27	U4/U6.U5 tri-snRNP-associated protein 3	http://www.genome.jp/dbget-bin/www_bget?ko:K12846	Q8K194	253	7.4e-21	U4/U6.U5 small nuclear ribonucleoprotein 27 kDa protein OS=Mus musculus GN=Snrnp27 PE=2 SV=1	PF05460//PF06495	Origin recognition complex subunit 6 (ORC6)//Fruit fly transformer protein	GO:0006397//GO:0006260//GO:0046660	mRNA processing//DNA replication//female sex differentiation	GO:0003677	DNA binding	GO:0005634//GO:0005664	nucleus//nuclear origin of replication recognition complex	KOG3263	Nucleic acid binding protein
Cluster-21494.0	450	--	--	--	--	--	--	--	--	--	--	--	--	--	--	--	--	--	--	--	--	--	--	--	--	--	--	--	--
Cluster-27792.0	960	--	--	--	--	--	--	--	--	--	--	K02183	CALM	calmodulin	http://www.genome.jp/dbget-bin/www_bget?ko:K02183	P54357	640	1.6e-65	Myosin-2 essential light chain OS=Drosophila melanogaster GN=Mlc-c PE=1 SV=1	PF13833//PF13202//PF00036//PF13405//PF13499	EF-hand domain pair//EF hand//EF hand//EF-hand domain//EF-hand domain pair	--	--	GO:0005509	calcium ion binding	--	--	KOG0030	Myosin essential light chain, EF-Hand protein superfamily
Cluster-12007.37360	393	--	--	--	--	--	--	--	--	--	--	--	--	--	--	Q9M995	163	1.3e-10	Endoglucanase 5 OS=Arabidopsis thaliana GN=At1g48930 PE=2 SV=1	--	--	--	--	--	--	--	--	--	--
Cluster-23485.0	623	--	--	--	--	--	--	--	--	--	--	K06688	UBE2C, UBC11	ubiquitin-conjugating enzyme E2 C	http://www.genome.jp/dbget-bin/www_bget?ko:K06688	Q9VTY6	407	1.1e-38	Ubiquitin-conjugating enzyme E2 C OS=Drosophila melanogaster GN=vih PE=1 SV=1	PF05773//PF05743	RWD domain//UEV domain	GO:0015031//GO:0006464	protein transport//cellular protein modification process	GO:0005515	protein binding	--	--	KOG0421	Ubiquitin-protein ligase
Cluster-12007.19802	2581	--	--	--	--	--	XM_014769455.1	XM_014769455	478	0	PREDICTED: Glycine max uncharacterized LOC100814454 (LOC100814454), transcript variant X1, mRNA	--	--	--	--	P19515	151	2.1e-08	Lipase OS=Rhizomucor miehei PE=1 SV=2	PF01764	Lipase (class 3)	GO:0006629	lipid metabolic process	--	--	--	--	--	--
Cluster-16419.0	812	--	--	--	--	--	--	--	--	--	--	--	--	--	--	--	--	--	--	--	--	--	--	--	--	--	--	--	--
Cluster-18111.0	753	--	--	--	--	--	--	--	--	--	--	--	--	--	--	--	--	--	--	--	--	--	--	--	--	--	--	--	--
Cluster-453.0	611	--	--	--	--	--	--	--	--	--	--	--	--	--	--	--	--	--	--	PF00075	RNase H	GO:0051252	regulation of RNA metabolic process	GO:0003676//GO:0004523	nucleic acid binding//RNA-DNA hybrid ribonuclease activity	--	--	--	--
Cluster-16780.0	1193	--	--	--	--	--	--	--	--	--	--	K07304	msrA	peptide-methionine (S)-S-oxide reductase	http://www.genome.jp/dbget-bin/www_bget?ko:K07304	P08761	506	6.7e-50	Peptide methionine sulfoxide reductase OS=Drosophila melanogaster GN=Eip71CD PE=2 SV=2	PF01625//PF08052	Peptide methionine sulfoxide reductase//PyrBI operon leader peptide	GO:0055114//GO:0006464//GO:0019856	oxidation-reduction process//cellular protein modification process//pyrimidine nucleobase biosynthetic process	GO:0008113	peptide-methionine (S)-S-oxide reductase activity	--	--	KOG1635	Peptide methionine sulfoxide reductase
Cluster-12007.23869	1379	--	--	--	--	--	--	--	--	--	--	--	--	--	--	--	--	--	--	PF01101	HMG14 and HMG17	--	--	GO:0031492	nucleosomal DNA binding	GO:0000785//GO:0005634	chromatin//nucleus	--	--
Cluster-25412.0	715	--	--	--	--	--	XM_008558539.2	XM_008558539	53	1.41e-16	PREDICTED: Microplitis demolitor probable phospholipid hydroperoxide glutathione peroxidase (LOC103577744), transcript variant X2, mRNA	K00432	E1.11.1.9	glutathione peroxidase	http://www.genome.jp/dbget-bin/www_bget?ko:K00432	Q06652	498	3.4e-49	Probable phospholipid hydroperoxide glutathione peroxidase OS=Citrus sinensis GN=CSA PE=1 SV=1	PF00578//PF08534//PF00255	AhpC/TSA family//Redoxin//Glutathione peroxidase	GO:0006979//GO:0006749//GO:0055114//GO:0006804	response to oxidative stress//glutathione metabolic process//oxidation-reduction process//obsolete peroxidase reaction	GO:0016209//GO:0016491//GO:0004602	antioxidant activity//oxidoreductase activity//glutathione peroxidase activity	--	--	KOG1651	Glutathione peroxidase
Cluster-314.0	768	--	--	--	--	--	--	--	--	--	--	--	--	--	--	--	--	--	--	PF03894	D-xylulose 5-phosphate/D-fructose 6-phosphate phosphoketolase	GO:0005975	carbohydrate metabolic process	GO:0016832	aldehyde-lyase activity	--	--	--	--
Cluster-21815.0	807	--	--	--	--	--	--	--	--	--	--	K02896	RP-L24e, RPL24	large subunit ribosomal protein L24e	http://www.genome.jp/dbget-bin/www_bget?ko:K02896	Q9VGN9	588	1.4e-59	Probable ribosome biogenesis protein RLP24 OS=Drosophila melanogaster GN=RpL24-like PE=1 SV=1	--	--	--	--	--	--	--	--	KOG1723	60s ribosomal protein L30 isolog
Cluster-12007.1565	1479	--	--	--	--	--	--	--	--	--	--	--	--	--	--	--	--	--	--	--	--	--	--	--	--	--	--	--	--
Cluster-12007.10393	2944	--	--	--	--	--	XM_006594544.2	XM_006594544	533	0	PREDICTED: Glycine max uncharacterized protein At4g04980-like (LOC100790789), transcript variant X2, mRNA	K02184	FMN2	formin 2	http://www.genome.jp/dbget-bin/www_bget?ko:K02184	Q1PEB4	806	2.7e-84	Uncharacterized protein At4g04980 OS=Arabidopsis thaliana GN=At4g04980 PE=2 SV=1	PF04513//PF04136	Baculovirus polyhedron envelope protein, PEP, C terminus//Sec34-like family	GO:0006886	intracellular protein transport	GO:0005198	structural molecule activity	GO:0019028//GO:0019031//GO:0016020//GO:0005801	viral capsid//viral envelope//membrane//cis-Golgi network	--	--
Cluster-14165.0	777	--	--	--	--	--	AK336271.1	AK336271	242	1.33e-121	Triticum aestivum cDNA, clone: SET3_K11, cultivar: Chinese Spring	K01495	GCH1, folE	GTP cyclohydrolase I	http://www.genome.jp/dbget-bin/www_bget?ko:K01495	P48596	901	6.9e-96	GTP cyclohydrolase 1 OS=Drosophila melanogaster GN=Pu PE=2 SV=3	PF14489	QueF-like protein	GO:0008616	queuosine biosynthetic process	GO:0033739	preQ1 synthase activity	--	--	KOG2698	GTP cyclohydrolase I
Cluster-24816.1	626	--	--	--	--	--	--	--	--	--	--	--	--	--	--	--	--	--	--	--	--	--	--	--	--	--	--	--	--
Cluster-16390.0	818	--	--	--	--	--	XM_018547823.1	XM_018547823	75	9.57e-29	PREDICTED: Cyphomyrmex costatus MICAL-like protein 1 (LOC108780189), transcript variant X2, mRNA	--	--	--	--	Q8BGT6	416	1.3e-39	MICAL-like protein 1 OS=Mus musculus GN=Micall1 PE=1 SV=3	PF00307	Calponin homology (CH) domain	--	--	GO:0005515	protein binding	--	--	KOG0035	Ca2+-binding actin-bundling protein (actinin), alpha chain (EF-Hand protein superfamily)
Cluster-12007.26635	2015	--	--	--	--	--	XM_008479903.2	XM_008479903	748	0	PREDICTED: Diaphorina citri elongation factor 1-alpha (LOC103514985), mRNA	K03231	EEF1A	elongation factor 1-alpha	http://www.genome.jp/dbget-bin/www_bget?ko:K03231	P05303	2199	5.5e-246	Elongation factor 1-alpha 2 OS=Drosophila melanogaster GN=Ef1alpha100E PE=2 SV=2	PF03144//PF04670//PF01926	Elongation factor Tu domain 2//Gtr1/RagA G protein conserved region//50S ribosome-binding GTPase	--	--	GO:0005525	GTP binding	--	--	KOG0052	Translation elongation factor EF-1 alpha/Tu
Cluster-21566.0	719	--	--	--	--	--	--	--	--	--	--	--	--	--	--	--	--	--	--	PF02897	Prolyl oligopeptidase, N-terminal beta-propeller domain	--	--	GO:0004252//GO:0070008	serine-type endopeptidase activity//serine-type exopeptidase activity	--	--	--	--
Cluster-12007.1910	6476	--	--	--	--	--	--	--	--	--	--	--	--	--	--	Q9M2N5	135	3.8e-06	Zinc finger BED domain-containing protein DAYSLEEPER OS=Arabidopsis thaliana GN=HAT PE=1 SV=1	PF13000//PF08990//PF02892	Acetyl-coenzyme A transporter 1//Erythronolide synthase docking//BED zinc finger	GO:0015876	acetyl-CoA transport	GO:0003677//GO:0048037//GO:0008521//GO:0016740	DNA binding//cofactor binding//acetyl-CoA transporter activity//transferase activity	GO:0016021	integral component of membrane	--	--
Cluster-12007.40831	1431	--	--	--	--	--	XM_012432034.1	XM_012432034	197	2.58e-96	PREDICTED: Orussus abietinus protein translation factor SUI1 homolog (LOC105703548), mRNA	K03113	EIF1, SUI1	translation initiation factor 1	http://www.genome.jp/dbget-bin/www_bget?ko:K03113	P42678	547	1.4e-54	Protein translation factor SUI1 homolog OS=Anopheles gambiae GN=AGAP006459 PE=3 SV=1	PF01253	Translation initiation factor SUI1	GO:0006446//GO:0006413	regulation of translational initiation//translational initiation	GO:0003743	translation initiation factor activity	GO:0005840	ribosome	KOG1770	Translation initiation factor 1 (eIF-1/SUI1)
Cluster-12007.48235	1582	--	--	--	--	--	XM_006601230.2	XM_006601230	503	0	PREDICTED: Glycine max patatin-like protein 2 (LOC100799835), mRNA	--	--	--	--	O48723	1077	5.5e-116	Patatin-like protein 2 OS=Arabidopsis thaliana GN=PLP2 PE=1 SV=1	PF01734	Patatin-like phospholipase	GO:0006629	lipid metabolic process	--	--	--	--	--	--
Cluster-141.0	501	--	--	--	--	--	--	--	--	--	--	--	--	--	--	--	--	--	--	--	--	--	--	--	--	--	--	--	--
Cluster-24610.0	881	--	--	--	--	--	--	--	--	--	--	--	--	--	--	P52295	208	1.8e-15	Importin subunit alpha OS=Drosophila melanogaster GN=Pen PE=1 SV=2	--	--	--	--	--	--	--	--	KOG0166	Karyopherin (importin) alpha
Cluster-12007.42469	1602	--	--	--	--	--	KJ810523.1	KJ810523	687	0	Lygus lineolaris beta-tubulin mRNA, complete cds	K07375	TUBB	tubulin beta	http://www.genome.jp/dbget-bin/www_bget?ko:K07375	O17449	1865	2.4e-207	Tubulin beta-1 chain OS=Manduca sexta PE=2 SV=1	PF00091	Tubulin/FtsZ family, GTPase domain	--	--	GO:0003924	GTPase activity	--	--	KOG1375	Beta tubulin
Cluster-12007.17055	1191	--	--	--	--	--	XM_011095569.1	XM_011095569	91	1.8e-37	PREDICTED: Sesamum indicum ethylene-responsive transcription factor ERF017-like (LOC105173709), mRNA	--	--	--	--	Q84QC2	392	1.1e-36	Ethylene-responsive transcription factor ERF017 OS=Arabidopsis thaliana GN=ERF017 PE=2 SV=1	PF00847	AP2 domain	GO:0006355	regulation of transcription, DNA-templated	GO:0003700	transcription factor activity, sequence-specific DNA binding	GO:0005667	transcription factor complex	--	--
Cluster-27925.0	562	--	--	--	--	--	--	--	--	--	--	K15730	PTGES3	cytosolic prostaglandin-E synthase	http://www.genome.jp/dbget-bin/www_bget?ko:K15730	Q23280	226	9.3e-18	Uncharacterized protein ZC395.10 OS=Caenorhabditis elegans GN=ZC395.10 PE=3 SV=1	--	--	--	--	--	--	--	--	KOG3158	HSP90 co-chaperone p23
Cluster-17965.0	1094	--	--	--	--	--	XM_004291695.2	XM_004291695	621	0	PREDICTED: Fragaria vesca subsp. vesca palmitoyl-monogalactosyldiacylglycerol delta-7 desaturase, chloroplastic-like (LOC101307086), mRNA	K00507	SCD, desC	stearoyl-CoA desaturase (delta-9 desaturase)	http://www.genome.jp/dbget-bin/www_bget?ko:K00507	Q949X0	1001	2.5e-107	Palmitoyl-monogalactosyldiacylglycerol delta-7 desaturase, chloroplastic OS=Arabidopsis thaliana GN=ADS3 PE=2 SV=2	PF00487//PF08493	Fatty acid desaturase//Aflatoxin regulatory protein	GO:0006629//GO:0006355//GO:0045122	lipid metabolic process//regulation of transcription, DNA-templated//aflatoxin biosynthetic process	GO:0003677	DNA binding	GO:0005634	nucleus	--	--
Cluster-27300.1	506	--	--	--	--	--	--	--	--	--	--	--	--	--	--	--	--	--	--	PF10486//PF03612	Phosphoinositide 3-kinase gamma adapter protein p101 subunit//Sorbitol phosphotransferase enzyme II N-terminus	GO:0008643//GO:0009401	carbohydrate transport//phosphoenolpyruvate-dependent sugar phosphotransferase system	GO:0008982//GO:0046935	protein-N(PI)-phosphohistidine-sugar phosphotransferase activity//1-phosphatidylinositol-3-kinase regulator activity	GO:0016021//GO:0009357//GO:0005944	integral component of membrane//protein-N(PI)-phosphohistidine-sugar phosphotransferase complex//phosphatidylinositol 3-kinase complex, class IB	--	--
Cluster-27848.0	864	--	--	--	--	--	--	--	--	--	--	--	--	--	--	Q5EA33	397	2.1e-37	Ankyrin repeat domain-containing protein 49 OS=Bos taurus GN=ANKRD49 PE=2 SV=1	PF00023//PF13606	Ankyrin repeat//Ankyrin repeat	--	--	GO:0005515	protein binding	--	--	--	--
Cluster-23491.0	776	--	--	--	--	--	--	--	--	--	--	K17279	REEP5_6	receptor expression-enhancing protein 5/6	http://www.genome.jp/dbget-bin/www_bget?ko:K17279	B2RZ37	458	1.6e-44	Receptor expression-enhancing protein 5 OS=Rattus norvegicus GN=Reep5 PE=1 SV=1	--	--	--	--	--	--	--	--	KOG1725	Protein involved in membrane traffic (YOP1/TB2/DP1/HVA22 family)
Cluster-12007.44255	1267	--	--	--	--	--	--	--	--	--	--	--	--	--	--	--	--	--	--	PF03849	Transcription factor Tfb2	GO:0006289	nucleotide-excision repair	GO:0004003	ATP-dependent DNA helicase activity	GO:0000439//GO:0005634//GO:0005657	core TFIIH complex//nucleus//replication fork	--	--
Cluster-13101.0	865	--	--	--	--	--	--	--	--	--	--	--	--	--	--	--	--	--	--	--	--	--	--	--	--	--	--	--	--
Cluster-23803.0	723	--	--	--	--	--	--	--	--	--	--	--	--	--	--	--	--	--	--	PF14372	Domain of unknown function (DUF4413)	--	--	GO:0003677	DNA binding	--	--	--	--
Cluster-27334.0	857	--	--	--	--	--	XM_014618762.1	XM_014618762	124	5.8e-56	PREDICTED: Dinoponera quadriceps peroxiredoxin 1 (LOC106744209), mRNA	K03386	E1.11.1.15, PRDX, ahpC	peroxiredoxin (alkyl hydroperoxide reductase subunit C)	http://www.genome.jp/dbget-bin/www_bget?ko:K03386	Q9V3P0	820	1.9e-86	Peroxiredoxin 1 OS=Drosophila melanogaster GN=Jafrac1 PE=1 SV=1	PF10417//PF00578//PF08534	C-terminal domain of 1-Cys peroxiredoxin//AhpC/TSA family//Redoxin	GO:0055114	oxidation-reduction process	GO:0051920//GO:0016491//GO:0016209	peroxiredoxin activity//oxidoreductase activity//antioxidant activity	--	--	KOG0852	Alkyl hydroperoxide reductase, thiol specific antioxidant and related enzymes
Cluster-12007.47998	2156	--	--	--	--	--	XM_003521723.3	XM_003521723	119	8.98e-53	PREDICTED: Glycine max myb-related protein Myb4 (LOC778176), mRNA	K09422	MYBP	myb proto-oncogene protein, plant	http://www.genome.jp/dbget-bin/www_bget?ko:K09422	Q7XBH4	165	4.2e-10	Myb-related protein Myb4 OS=Oryza sativa subsp. japonica GN=MYB4 PE=2 SV=2	--	--	--	--	--	--	--	--	--	--
Cluster-22030.0	640	--	--	--	--	--	XM_013488995.1	XM_013488995	120	7.14e-54	Aureobasidium subglaciale EXF-2481 hypothetical protein partial mRNA	--	--	--	--	Q8SVY9	133	6.5e-07	Uncharacterized protein ECU03_1610 OS=Encephalitozoon cuniculi (strain GB-M1) GN=ECU03_1610 PE=1 SV=1	PF01442//PF00430	Apolipoprotein A1/A4/E domain//ATP synthase B/B' CF(0)	GO:0015986//GO:0006869//GO:0015992//GO:0042157	ATP synthesis coupled proton transport//lipid transport//proton transport//lipoprotein metabolic process	GO:0008289//GO:0015078	lipid binding//hydrogen ion transmembrane transporter activity	GO:0045263//GO:0005576	proton-transporting ATP synthase complex, coupling factor F(o)//extracellular region	--	--
Cluster-12007.3134	1449	--	--	--	--	--	XM_006597056.2	XM_006597056	469	0	PREDICTED: Glycine max G-type lectin S-receptor-like serine/threonine-protein kinase SD2-5 (LOC100816004), transcript variant X3, mRNA	--	--	--	--	Q8RWZ5	696	7.6e-72	G-type lectin S-receptor-like serine/threonine-protein kinase SD2-5 OS=Arabidopsis thaliana GN=SD25 PE=1 SV=1	PF07714//PF03444//PF00069	Protein tyrosine kinase//Winged helix-turn-helix transcription repressor, HrcA DNA-binding//Protein kinase domain	GO:0006355//GO:0006468	regulation of transcription, DNA-templated//protein phosphorylation	GO:0004672//GO:0003677//GO:0005524	protein kinase activity//DNA binding//ATP binding	--	--	--	--
Cluster-14049.0	818	--	--	--	--	--	--	--	--	--	--	--	--	--	--	--	--	--	--	PF03159	XRN 5'-3' exonuclease N-terminus	--	--	GO:0004527//GO:0003676	exonuclease activity//nucleic acid binding	--	--	--	--
Cluster-12007.24688	660	--	--	--	--	--	--	--	--	--	--	--	--	--	--	P17771	196	3.3e-14	Organ-specific protein P4 OS=Pisum sativum PE=2 SV=1	--	--	--	--	--	--	--	--	--	--
Cluster-19537.0	585	--	--	--	--	--	--	--	--	--	--	K03038	PSMD7, RPN8	26S proteasome regulatory subunit N8	http://www.genome.jp/dbget-bin/www_bget?ko:K03038	P26270	469	6.4e-46	26S proteasome non-ATPase regulatory subunit 7 OS=Drosophila melanogaster GN=Rpn8 PE=1 SV=6	PF05699	hAT family C-terminal dimerisation region	--	--	GO:0046983	protein dimerization activity	--	--	KOG1556	26S proteasome regulatory complex, subunit RPN8/PSMD7
Cluster-22719.0	1038	--	--	--	--	--	XM_013485175.1	XM_013485175	540	0	Aureobasidium subglaciale EXF-2481 hypothetical protein partial mRNA	--	--	--	--	Q10216	728	1.1e-75	Uncharacterized oxidoreductase C4H3.08 OS=Schizosaccharomyces pombe (strain 972 / ATCC 24843) GN=SPAC4H3.08 PE=3 SV=1	PF12242//PF04505//PF00106//PF00548	NAD(P)H binding domain of trans-2-enoyl-CoA reductase//Interferon-induced transmembrane protein//short chain dehydrogenase//3C cysteine protease (picornain 3C)	GO:0009607//GO:0008152//GO:0055114//GO:0006508	response to biotic stimulus//metabolic process//oxidation-reduction process//proteolysis	GO:0016491//GO:0004197	oxidoreductase activity//cysteine-type endopeptidase activity	GO:0016021	integral component of membrane	KOG0725	Reductases with broad range of substrate specificities
Cluster-24071.0	694	--	--	--	--	--	--	--	--	--	--	--	--	--	--	--	--	--	--	--	--	--	--	--	--	--	--	--	--
Cluster-22753.0	549	--	--	--	--	--	--	--	--	--	--	K02951	RP-S12e, RPS12	small subunit ribosomal protein S12e	http://www.genome.jp/dbget-bin/www_bget?ko:K02951	P80455	441	1.1e-42	40S ribosomal protein S12 OS=Drosophila melanogaster GN=RpS12 PE=1 SV=2	--	--	--	--	--	--	--	--	KOG3406	40S ribosomal protein S12
Cluster-17539.0	993	--	--	--	--	--	--	--	--	--	--	--	--	--	--	Q8IRI6	626	6.8e-64	Glucose transporter type 1 OS=Drosophila melanogaster GN=Glut1 PE=2 SV=4	PF00083//PF07690//PF05631//PF07934	Sugar (and other) transporter//Major Facilitator Superfamily//Sugar-tranasporters, 12 TM//8-oxoguanine DNA glycosylase, N-terminal domain	GO:0006281//GO:0006289//GO:0006285//GO:0015689//GO:0006308//GO:0055085	DNA repair//nucleotide-excision repair//base-excision repair, AP site formation//molybdate ion transport//DNA catabolic process//transmembrane transport	GO:0003684//GO:0015098//GO:0022857//GO:0008534	damaged DNA binding//molybdate ion transmembrane transporter activity//transmembrane transporter activity//oxidized purine nucleobase lesion DNA N-glycosylase activity	GO:0016021	integral component of membrane	KOG0569	Permease of the major facilitator superfamily
Cluster-18657.0	839	--	--	--	--	--	--	--	--	--	--	--	--	--	--	--	--	--	--	PF03301	Tryptophan 2,3-dioxygenase	GO:0006568//GO:0019441	tryptophan metabolic process//tryptophan catabolic process to kynurenine	GO:0020037//GO:0004833	heme binding//tryptophan 2,3-dioxygenase activity	--	--	--	--
Cluster-15440.0	808	--	--	--	--	--	XM_013572449.1	XM_013572449	417	0	Aureobasidium namibiae CBS 147.97 hypothetical protein partial mRNA	--	--	--	--	--	--	--	--	--	--	--	--	--	--	--	--	--	--
Cluster-18543.0	585	--	--	--	--	--	--	--	--	--	--	--	--	--	--	P48765	173	1.4e-11	Sodium/calcium exchanger 1 OS=Bos taurus GN=SLC8A1 PE=1 SV=1	PF03160	Calx-beta domain	GO:0007154	cell communication	--	--	GO:0016021	integral component of membrane	KOG1306	Ca2+/Na+ exchanger NCX1 and related proteins
Cluster-18384.0	1788	--	--	--	--	--	XM_965337.4	XM_965337	217	2.47e-107	PREDICTED: Tribolium castaneum effete (LOC658996), mRNA	K06689	UBE2D_E, UBC4, UBC5	ubiquitin-conjugating enzyme E2 D/E	http://www.genome.jp/dbget-bin/www_bget?ko:K06689	P25867	804	2.8e-84	Ubiquitin-conjugating enzyme E2-17 kDa OS=Drosophila melanogaster GN=eff PE=2 SV=1	PF05773//PF05743	RWD domain//UEV domain	GO:0006464//GO:0015031	cellular protein modification process//protein transport	GO:0005515	protein binding	--	--	KOG0417	Ubiquitin-protein ligase
Cluster-12007.49316	830	--	--	--	--	--	--	--	--	--	--	--	--	--	--	--	--	--	--	PF03366	YEATS family	GO:0006355	regulation of transcription, DNA-templated	--	--	--	--	--	--
Cluster-20574.0	1385	--	--	--	--	--	--	--	--	--	--	--	--	--	--	--	--	--	--	--	--	--	--	--	--	--	--	--	--
Cluster-25901.0	1029	--	--	--	--	--	XM_003613918.2	XM_003613918	128	4.18e-58	Medicago truncatula DUF538 family protein mRNA	--	--	--	--	Q9M015	146	3.2e-08	Uncharacterized protein At5g01610 OS=Arabidopsis thaliana GN=At5g01610 PE=1 SV=1	PF00847	AP2 domain	GO:0006355	regulation of transcription, DNA-templated	GO:0003700	transcription factor activity, sequence-specific DNA binding	GO:0005667	transcription factor complex	--	--
Cluster-12007.24308	2039	--	--	--	--	--	XM_007157110.1	XM_007157110	475	0	Phaseolus vulgaris hypothetical protein (PHAVU_002G048700g) mRNA, complete cds	K01051	E3.1.1.11	pectinesterase	http://www.genome.jp/dbget-bin/www_bget?ko:K01051	P09607	1452	2.3e-159	Pectinesterase 2.1 OS=Solanum lycopersicum GN=PME2.1 PE=2 SV=2	PF01095//PF04043//PF07062	Pectinesterase//Plant invertase/pectin methylesterase inhibitor//Clc-like	GO:0042545//GO:0005982//GO:0005985	cell wall modification//starch metabolic process//sucrose metabolic process	GO:0030599//GO:0004857	pectinesterase activity//enzyme inhibitor activity	GO:0005618//GO:0016021	cell wall//integral component of membrane	--	--
Cluster-26062.0	840	--	--	--	--	--	XR_849882.1	XR_849882	255	8.54e-129	PREDICTED: Harpegnathos saltator 26S protease regulatory subunit 6B (LOC105184564), transcript variant X2, misc_RNA	K03063	PSMC4, RPT3	26S proteasome regulatory subunit T3	http://www.genome.jp/dbget-bin/www_bget?ko:K03063	P46507	1295	1.5e-141	26S protease regulatory subunit 6B OS=Manduca sexta PE=2 SV=1	PF00158//PF07728//PF07724//PF01057//PF07726//PF00910//PF00004//PF02367//PF05496//PF01695//PF01637//PF00005//PF03266//PF00931//PF06414//PF06068	Sigma-54 interaction domain//AAA domain (dynein-related subfamily)//AAA domain (Cdc48 subfamily)//Parvovirus non-structural protein NS1//ATPase family associated with various cellular activities (AAA)//RNA helicase//ATPase family associated with various cellular activities (AAA)//Threonylcarbamoyl adenosine biosynthesis protein TsaE//Holliday junction DNA helicase ruvB N-terminus//IstB-like ATP b…	GO:0006310//GO:0002949//GO:0019079//GO:0006281//GO:0006355	DNA recombination//tRNA threonylcarbamoyladenosine modification//viral genome replication//DNA repair//regulation of transcription, DNA-templated	GO:0043531//GO:0003678//GO:0009378//GO:0016887//GO:0005524//GO:0003724//GO:0016301//GO:0098519//GO:0008134//GO:0003723	ADP binding//DNA helicase activity//four-way junction helicase activity//ATPase activity//ATP binding//RNA helicase activity//kinase activity//nucleotide phosphatase activity, acting on free nucleotides//transcription factor binding//RNA binding	GO:0005657//GO:0005667//GO:0009379	replication fork//transcription factor complex//Holliday junction helicase complex	KOG0727	26S proteasome regulatory complex, ATPase RPT3
Cluster-12007.48821	1451	--	--	--	--	--	--	--	--	--	--	--	--	--	--	--	--	--	--	--	--	--	--	--	--	--	--	--	--
Cluster-12007.7947	845	--	--	--	--	--	--	--	--	--	--	--	--	--	--	--	--	--	--	--	--	--	--	--	--	--	--	--	--
Cluster-12007.208	683	--	--	--	--	--	--	--	--	--	--	--	--	--	--	--	--	--	--	--	--	--	--	--	--	--	--	--	--
Cluster-12007.38144	494	--	--	--	--	--	--	--	--	--	--	--	--	--	--	--	--	--	--	--	--	--	--	--	--	--	--	--	--
Cluster-12007.9207	3356	--	--	--	--	--	XM_014778984.1	XM_014778984	654	0	PREDICTED: Glycine max E3 ubiquitin-protein ligase makorin-like (LOC100819577), transcript variant X4, mRNA	--	--	--	--	--	--	--	--	PF03286//PF01056//PF00665//PF03327//PF02892	Pox virus Ag35 surface protein//Myc amino-terminal region//Integrase core domain//Herpesvirus capsid shell protein VP19C//BED zinc finger	GO:0006355//GO:0019069//GO:0015074	regulation of transcription, DNA-templated//viral capsid assembly//DNA integration	GO:0003700//GO:0003677	transcription factor activity, sequence-specific DNA binding//DNA binding	GO:0019031//GO:0005667	viral envelope//transcription factor complex	--	--
Cluster-9409.0	913	--	--	--	--	--	--	--	--	--	--	--	--	--	--	--	--	--	--	--	--	--	--	--	--	--	--	--	--
Cluster-17013.0	734	--	--	--	--	--	--	--	--	--	--	--	--	--	--	--	--	--	--	--	--	--	--	--	--	--	--	--	--
Cluster-13392.0	820	--	--	--	--	--	--	--	--	--	--	--	--	--	--	--	--	--	--	--	--	--	--	--	--	--	--	--	--
Cluster-15361.0	1080	--	--	--	--	--	XM_019043462.1	XM_019043462	291	1.08e-148	PREDICTED: Bemisia tabaci 60S acidic ribosomal protein P0 (LOC109031742), mRNA	K02941	RP-LP0, RPLP0	large subunit ribosomal protein LP0	http://www.genome.jp/dbget-bin/www_bget?ko:K02941	P19889	1114	1.9e-120	60S acidic ribosomal protein P0 OS=Drosophila melanogaster GN=RpLP0 PE=1 SV=1	PF05165//PF00466	GTP cyclohydrolase III//Ribosomal protein L10	GO:0009058//GO:0006807//GO:0042254	biosynthetic process//nitrogen compound metabolic process//ribosome biogenesis	GO:0003933	GTP cyclohydrolase activity	GO:0005622	intracellular	KOG0815	60S acidic ribosomal protein P0
Cluster-21796.0	669	--	--	--	--	--	--	--	--	--	--	--	--	--	--	Q9W1C9	375	5.9e-35	Ejaculatory bulb-specific protein 3 OS=Drosophila melanogaster GN=PebIII PE=1 SV=2	--	--	--	--	--	--	--	--	--	--
Cluster-20503.1	634	--	--	--	--	--	--	--	--	--	--	--	--	--	--	--	--	--	--	--	--	--	--	--	--	--	--	--	--
Cluster-13531.0	1904	--	--	--	--	--	XM_013574140.1	XM_013574140	435	0	Aureobasidium namibiae CBS 147.97 hypothetical protein partial mRNA	--	--	--	--	--	--	--	--	--	--	--	--	--	--	--	--	--	--
Cluster-23715.0	1123	--	--	--	--	--	--	--	--	--	--	K03029	PSMD4, RPN10	26S proteasome regulatory subunit N10	http://www.genome.jp/dbget-bin/www_bget?ko:K03029	O35226	897	2.9e-95	26S proteasome non-ATPase regulatory subunit 4 OS=Mus musculus GN=Psmd4 PE=1 SV=1	--	--	--	--	--	--	--	--	KOG2884	26S proteasome regulatory complex, subunit RPN10/PSMD4
Cluster-18414.0	398	--	--	--	--	--	XM_017167022.1	XM_017167022	123	9.25e-56	PREDICTED: Drosophila kikkawai 60S ribosomal protein L30 (LOC108074824), mRNA	K02908	RP-L30e, RPL30	large subunit ribosomal protein L30e	http://www.genome.jp/dbget-bin/www_bget?ko:K02908	P58375	447	1.6e-43	60S ribosomal protein L30 OS=Spodoptera frugiperda GN=RpL30 PE=3 SV=1	--	--	--	--	--	--	--	--	KOG2988	60S ribosomal protein L30
Cluster-12007.44348	992	--	--	--	--	--	--	--	--	--	--	--	--	--	--	--	--	--	--	--	--	--	--	--	--	--	--	--	--
Cluster-17441.0	667	--	--	--	--	--	--	--	--	--	--	--	--	--	--	--	--	--	--	--	--	--	--	--	--	--	--	--	--
Cluster-12007.22199	1124	--	--	--	--	--	--	--	--	--	--	--	--	--	--	O64517	233	2.9e-18	Metacaspase-4 OS=Arabidopsis thaliana GN=AMC4 PE=1 SV=1	PF00656	Caspase domain	GO:0006508	proteolysis	GO:0004197	cysteine-type endopeptidase activity	--	--	KOG1546	Metacaspase involved in regulation of apoptosis
Cluster-21996.0	1708	--	--	--	--	--	XM_006585163.2	XM_006585163	36	9.77e-07	PREDICTED: Glycine max UDP-arabinose 4-epimerase 1-like (LOC100792055), transcript variant X2, mRNA	--	--	--	--	--	--	--	--	PF04931	DNA polymerase phi	GO:0006351//GO:0006260	transcription, DNA-templated//DNA replication	GO:0003887//GO:0003677	DNA-directed DNA polymerase activity//DNA binding	GO:0042575	DNA polymerase complex	--	--
Cluster-12007.24920	962	--	--	--	--	--	AC124217.21	AC124217	152	1.78e-71	Medicago truncatula clone mth2-36d22, complete sequence	--	--	--	--	--	--	--	--	--	--	--	--	--	--	--	--	--	--
Cluster-12007.24923	852	--	--	--	--	--	KT755304.1	KT755304	116	1.61e-51	Paracalanus parvus clone ParpacDNA2(Ppa2) mitochondrial ATP synthase F(0) complex subunit C3-like protein mRNA, complete cds; nuclear gene for mitochondrial product	--	--	--	--	Q9U505	259	2.1e-21	ATP synthase lipid-binding protein, mitochondrial OS=Manduca sexta PE=2 SV=1	PF00137	ATP synthase subunit C	GO:0015992//GO:0015991	proton transport//ATP hydrolysis coupled proton transport	GO:0015078	hydrogen ion transmembrane transporter activity	GO:0033177	proton-transporting two-sector ATPase complex, proton-transporting domain	KOG3025	Mitochondrial F1F0-ATP synthase, subunit c/ATP9/proteolipid
Cluster-20243.0	927	--	--	--	--	--	--	--	--	--	--	--	--	--	--	--	--	--	--	--	--	--	--	--	--	--	--	--	--
Cluster-12007.17346	1230	--	--	--	--	--	--	--	--	--	--	--	--	--	--	--	--	--	--	--	--	--	--	--	--	--	--	--	--
Cluster-13412.0	987	--	--	--	--	--	--	--	--	--	--	--	--	--	--	--	--	--	--	--	--	--	--	--	--	--	--	--	--
Cluster-12007.51404	2291	--	--	--	--	--	XM_014762928.1	XM_014762928	804	0	PREDICTED: Glycine max uncharacterized LOC100816754 (LOC100816754), mRNA	--	--	--	--	--	--	--	--	PF00005//PF00091//PF06414	ABC transporter//Tubulin/FtsZ family, GTPase domain//Zeta toxin	--	--	GO:0016887//GO:0003924//GO:0005524//GO:0016301	ATPase activity//GTPase activity//ATP binding//kinase activity	--	--	--	--
Cluster-27377.0	788	--	--	--	--	--	XM_014403498.1	XM_014403498	124	5.31e-56	PREDICTED: Cimex lectularius host cell factor 1-like (LOC106672233), transcript variant X2, mRNA	--	--	--	--	Q61191	489	4.2e-48	Host cell factor 1 OS=Mus musculus GN=Hcfc1 PE=1 SV=2	PF00041	Fibronectin type III domain	--	--	GO:0005515	protein binding	--	--	KOG4152	Host cell transcription factor HCFC1
Cluster-24896.0	731	--	--	--	--	--	--	--	--	--	--	K02726	PSMA2	20S proteasome subunit alpha 2	http://www.genome.jp/dbget-bin/www_bget?ko:K02726	P40301	915	1.5e-97	Proteasome subunit alpha type-2 OS=Drosophila melanogaster GN=Prosalpha2 PE=1 SV=1	PF10584//PF00227	Proteasome subunit A N-terminal signature//Proteasome subunit	GO:0051603//GO:0006511	proteolysis involved in cellular protein catabolic process//ubiquitin-dependent protein catabolic process	GO:0004175//GO:0004298	endopeptidase activity//threonine-type endopeptidase activity	GO:0005839//GO:0019773	proteasome core complex//proteasome core complex, alpha-subunit complex	KOG0181	20S proteasome, regulatory subunit alpha type PSMA2/PRE8
Cluster-12007.11314	1290	--	--	--	--	--	--	--	--	--	--	--	--	--	--	--	--	--	--	PF06703	Microsomal signal peptidase 25 kDa subunit (SPC25)	GO:0006465	signal peptide processing	GO:0008233	peptidase activity	GO:0016021//GO:0005787	integral component of membrane//signal peptidase complex	--	--
Cluster-14218.0	455	--	--	--	--	--	--	--	--	--	--	--	--	--	--	O13082	287	6.4e-25	Cytochrome c oxidase subunit 6A, mitochondrial OS=Cyprinus carpio PE=3 SV=1	PF10404//PF02046	Rad4 beta-hairpin domain 2//Cytochrome c oxidase subunit VIa	GO:0015992//GO:0006123	proton transport//mitochondrial electron transport, cytochrome c to oxygen	GO:0004129//GO:0003677	cytochrome-c oxidase activity//DNA binding	GO:0005743//GO:0045277//GO:0005751	mitochondrial inner membrane//respiratory chain complex IV//mitochondrial respiratory chain complex IV	KOG3469	Cytochrome c oxidase, subunit VIa/COX13
Cluster-20222.0	1117	--	--	--	--	--	XM_014352086.1	XM_014352086	263	4.09e-133	PREDICTED: Copidosoma floridanum GTP-binding nuclear protein Ran (LOC106638749), transcript variant X6, mRNA	K07936	RAN	GTP-binding nuclear protein Ran	http://www.genome.jp/dbget-bin/www_bget?ko:K07936	Q9VZ23	1016	4.6e-109	GTP-binding nuclear protein Ran OS=Drosophila melanogaster GN=ran PE=1 SV=1	PF08477//PF01926//PF00005//PF03193//PF00071//PF00910//PF00503//PF04670//PF00025	Ras of Complex, Roc, domain of DAPkinase//50S ribosome-binding GTPase//ABC transporter//Protein of unknown function, DUF258//Ras family//RNA helicase//G-protein alpha subunit//Gtr1/RagA G protein conserved region//ADP-ribosylation factor family	GO:0007186//GO:0007264//GO:0007165	G-protein coupled receptor signaling pathway//small GTPase mediated signal transduction//signal transduction	GO:0016887//GO:0005525//GO:0031683//GO:0003723//GO:0019001//GO:0003924//GO:0003724//GO:0004871//GO:0005524	ATPase activity//GTP binding//G-protein beta/gamma-subunit complex binding//RNA binding//guanyl nucleotide binding//GTPase activity//RNA helicase activity//signal transducer activity//ATP binding	--	--	KOG0096	GTPase Ran/TC4/GSP1 (nuclear protein transport pathway), small G protein superfamily
Cluster-12007.1084	750	--	--	--	--	--	--	--	--	--	--	--	--	--	--	--	--	--	--	PF00693//PF01299	Thymidine kinase from herpesvirus//Lysosome-associated membrane glycoprotein (Lamp)	GO:0006206//GO:0006230	pyrimidine nucleobase metabolic process//TMP biosynthetic process	GO:0005524//GO:0004797	ATP binding//thymidine kinase activity	GO:0016020	membrane	--	--
Cluster-24604.0	615	--	--	--	--	--	XM_013575939.1	XM_013575939	270	2.82e-137	Aureobasidium namibiae CBS 147.97 hypothetical protein partial mRNA	--	--	--	--	--	--	--	--	--	--	--	--	--	--	--	--	--	--
Cluster-26079.0	2477	--	--	--	--	--	--	--	--	--	--	--	--	--	--	--	--	--	--	--	--	--	--	--	--	--	--	--	--
Cluster-15870.0	1005	--	--	--	--	--	--	--	--	--	--	K12863	CWC15	protein CWC15	http://www.genome.jp/dbget-bin/www_bget?ko:K12863	Q6IQU4	377	5.2e-35	Protein CWC15 homolog OS=Danio rerio GN=cwc15 PE=2 SV=1	PF00165//PF04889	Bacterial regulatory helix-turn-helix proteins, AraC family//Cwf15/Cwc15 cell cycle control protein	GO:0006355//GO:0000398	regulation of transcription, DNA-templated//mRNA splicing, via spliceosome	GO:0003700//GO:0043565	transcription factor activity, sequence-specific DNA binding//sequence-specific DNA binding	GO:0005667//GO:0005681	transcription factor complex//spliceosomal complex	KOG3228	Uncharacterized conserved protein
Cluster-16636.0	617	--	--	--	--	--	--	--	--	--	--	--	--	--	--	Q17Q39	511	9.2e-51	Histone deacetylase complex subunit SAP30 homolog OS=Aedes aegypti GN=AAEL000149 PE=3 SV=1	PF04632//PF13867	Fusaric acid resistance protein family//Sin3 binding region of histone deacetylase complex subunit SAP30	GO:0006810	transport	GO:0005515	protein binding	GO:0005886	plasma membrane	--	--
Cluster-14815.0	860	--	--	--	--	--	--	--	--	--	--	--	--	--	--	--	--	--	--	--	--	--	--	--	--	--	--	--	--
Cluster-12007.46396	749	--	--	--	--	--	--	--	--	--	--	K10880	XRCC3	DNA-repair protein XRCC3	http://www.genome.jp/dbget-bin/www_bget?ko:K10880	--	--	--	--	PF02560	Cyanate lyase C-terminal domain	GO:0009439	cyanate metabolic process	--	--	--	--	--	--
Cluster-12753.0	372	--	--	--	--	--	XM_018525688.1	XM_018525688	363	0	Alternaria alternata NADH-quinone oxidoreductase mRNA	--	--	--	--	Q12644	218	5.2e-17	NADH-ubiquinone oxidoreductase 23 kDa subunit, mitochondrial OS=Neurospora crassa (strain ATCC 24698 / 74-OR23-1A / CBS 708.71 / DSM 1257 / FGSC 987) GN=nuo21.3c PE=2 SV=1	--	--	--	--	--	--	--	--	KOG3256	NADH:ubiquinone oxidoreductase, NDUFS8/23 kDa subunit
Cluster-16336.0	588	--	--	--	--	--	XM_013486367.1	XM_013486367	468	0	Aureobasidium subglaciale EXF-2481 hypothetical protein mRNA	K02920	RP-L36e, RPL36	large subunit ribosomal protein L36e	http://www.genome.jp/dbget-bin/www_bget?ko:K02920	Q9HFR7	343	2.6e-31	60S ribosomal protein L36 OS=Trichoderma hamatum GN=rpl36 PE=3 SV=1	PF00427//PF01158	Phycobilisome Linker polypeptide//Ribosomal protein L36e	GO:0042254//GO:0015979//GO:0006412	ribosome biogenesis//photosynthesis//translation	GO:0003735	structural constituent of ribosome	GO:0030089//GO:0005622//GO:0005840	phycobilisome//intracellular//ribosome	KOG3452	60S ribosomal protein L36
Cluster-11660.0	2455	--	--	--	--	--	--	--	--	--	--	--	--	--	--	Q6NYE2	1098	3.1e-118	Protein RCC2 homolog OS=Danio rerio GN=rcc2 PE=2 SV=1	--	--	--	--	--	--	--	--	KOG1426	FOG: RCC1 domain
Cluster-12007.21564	1978	--	--	--	--	--	--	--	--	--	--	--	--	--	--	Q6AVI0	222	9.6e-17	Zinc finger BED domain-containing protein RICESLEEPER 2 OS=Oryza sativa subsp. japonica GN=Os03g0733400 PE=2 SV=1	PF14372//PF02892//PF05699	Domain of unknown function (DUF4413)//BED zinc finger//hAT family C-terminal dimerisation region	--	--	GO:0046983//GO:0003677	protein dimerization activity//DNA binding	--	--	--	--
Cluster-11136.0	983	--	--	--	--	--	--	--	--	--	--	--	--	--	--	--	--	--	--	--	--	--	--	--	--	--	--	--	--
Cluster-12349.0	637	--	--	--	--	--	--	--	--	--	--	K08900	BCS1	mitochondrial chaperone BCS1	http://www.genome.jp/dbget-bin/www_bget?ko:K08900	--	--	--	--	--	--	--	--	--	--	--	--	--	--
Cluster-12007.27252	569	--	--	--	--	--	--	--	--	--	--	--	--	--	--	P61291	510	1.1e-50	Proteasome activator complex subunit 3 OS=Sus scrofa GN=PSME3 PE=2 SV=1	PF02252//PF02251	Proteasome activator pa28 beta subunit//Proteasome activator pa28 alpha subunit	--	--	--	--	GO:0008537	proteasome activator complex	KOG4470	Proteasome activator subunit
Cluster-12007.35940	577	--	--	--	--	--	--	--	--	--	--	--	--	--	--	--	--	--	--	--	--	--	--	--	--	--	--	--	--
Cluster-12007.35948	3106	--	--	--	--	--	--	--	--	--	--	--	--	--	--	P92519	433	5.1e-41	Uncharacterized mitochondrial protein AtMg00810 OS=Arabidopsis thaliana GN=AtMg00810 PE=4 SV=1	--	--	--	--	--	--	--	--	--	--
Cluster-12007.8639	1817	--	--	--	--	--	--	--	--	--	--	--	--	--	--	P08548	297	1.8e-25	LINE-1 reverse transcriptase homolog OS=Nycticebus coucang PE=3 SV=1	--	--	--	--	--	--	--	--	--	--
Cluster-10572.0	513	--	--	--	--	--	--	--	--	--	--	--	--	--	--	--	--	--	--	--	--	--	--	--	--	--	--	--	--
Cluster-12007.26663	877	--	--	--	--	--	AP015036.1	AP015036	44	1.76e-11	Vigna angularis var. angularis DNA, chromosome 3, almost complete sequence, cultivar: Shumari	--	--	--	--	--	--	--	--	--	--	--	--	--	--	--	--	--	--
Cluster-12007.23052	1096	--	--	--	--	--	--	--	--	--	--	--	--	--	--	--	--	--	--	--	--	--	--	--	--	--	--	--	--
Cluster-12007.19487	805	--	--	--	--	--	--	--	--	--	--	--	--	--	--	--	--	--	--	--	--	--	--	--	--	--	--	--	--
Cluster-13689.0	628	--	--	--	--	--	--	--	--	--	--	--	--	--	--	Q9CQT9	400	6.9e-38	Uncharacterized protein C20orf24 homolog OS=Mus musculus PE=2 SV=1	PF07062	Clc-like	--	--	--	--	GO:0016021	integral component of membrane	KOG3415	Putative Rab5-interacting protein
Cluster-26085.0	503	--	--	--	--	--	--	--	--	--	--	--	--	--	--	A8WH34	187	2.8e-13	Glycosylated lysosomal membrane protein B OS=Xenopus laevis GN=glmp-b PE=2 SV=2	--	--	--	--	--	--	--	--	--	--
Cluster-24798.0	310	--	--	--	--	--	--	--	--	--	--	--	--	--	--	--	--	--	--	PF01299	Lysosome-associated membrane glycoprotein (Lamp)	--	--	--	--	GO:0016020	membrane	--	--
Cluster-11797.1	1518	--	--	--	--	--	--	--	--	--	--	--	--	--	--	Q8N9R8	481	6.8e-47	Protein SCAI OS=Homo sapiens GN=SCAI PE=1 SV=2	PF12070	Protein of unknown function (DUF3550/UPF0682)	GO:0006351	transcription, DNA-templated	GO:0003714	transcription corepressor activity	GO:0005667	transcription factor complex	--	--
Cluster-16607.0	750	--	--	--	--	--	XM_001956441.2	XM_001956441	63	4.1e-22	Drosophila ananassae uncharacterized protein (Dana\GF24574), mRNA	K00382	DLD, lpd, pdhD	dihydrolipoamide dehydrogenase	http://www.genome.jp/dbget-bin/www_bget?ko:K00382	P09623	809	3.1e-85	Dihydrolipoyl dehydrogenase, mitochondrial OS=Sus scrofa GN=DLD PE=1 SV=1	PF12831//PF01266//PF07992//PF00070//PF01494//PF05834//PF01134	FAD dependent oxidoreductase//FAD dependent oxidoreductase//Pyridine nucleotide-disulphide oxidoreductase//Pyridine nucleotide-disulphide oxidoreductase//FAD binding domain//Lycopene cyclase protein//Glucose inhibited division protein A	GO:0016117//GO:0055114//GO:0008033	carotenoid biosynthetic process//oxidation-reduction process//tRNA processing	GO:0016491//GO:0050660//GO:0016705//GO:0071949	oxidoreductase activity//flavin adenine dinucleotide binding//oxidoreductase activity, acting on paired donors, with incorporation or reduction of molecular oxygen//FAD binding	--	--	KOG1335	Dihydrolipoamide dehydrogenase
Cluster-26707.0	1003	--	--	--	--	--	--	--	--	--	--	--	--	--	--	--	--	--	--	--	--	--	--	--	--	--	--	--	--
Cluster-12007.43451	2625	--	--	--	--	--	XM_014426117.1	XM_014426117	96	6.69e-40	PREDICTED: Halyomorpha halys acidic leucine-rich nuclear phosphoprotein 32 family member B-like (LOC106684184), mRNA	--	--	--	--	--	--	--	--	PF02049	Flagellar hook-basal body complex protein FliE	GO:0071973	bacterial-type flagellum-dependent cell motility	GO:0005198//GO:0003774	structural molecule activity//motor activity	GO:0009288	bacterial-type flagellum	--	--
Cluster-27060.0	807	--	--	--	--	--	AE014134.6	AE014134	152	1.48e-71	Drosophila melanogaster chromosome 2L	K10577	UBE2I, UBC9	ubiquitin-conjugating enzyme E2 I	http://www.genome.jp/dbget-bin/www_bget?ko:K10577	Q28CQ4	763	7.2e-80	SUMO-conjugating enzyme UBC9 OS=Xenopus tropicalis GN=ube2i PE=2 SV=1	--	--	--	--	--	--	--	--	KOG0424	Ubiquitin-protein ligase
Cluster-23156.0	2533	--	--	--	--	--	--	--	--	--	--	--	--	--	--	Q9UJN7	268	5.7e-22	Zinc finger protein 391 OS=Homo sapiens GN=ZNF391 PE=2 SV=2	PF03964//PF13465//PF00096//PF15324//PF15234	Chorion family 2//Zinc-finger double domain//Zinc finger, C2H2 type//Hedgehog signalling target//Linker for activation of T-cells	GO:0007275//GO:0007224//GO:0007165	multicellular organismal development//smoothened signaling pathway//signal transduction	GO:0046872	metal ion binding	GO:0042600//GO:0016020	chorion//membrane	--	--
Cluster-15940.0	2016	--	--	--	--	--	XM_014426289.1	XM_014426289	317	7.18e-163	PREDICTED: Halyomorpha halys RNA-binding protein squid (LOC106684299), transcript variant X1, mRNA	K14411	MSI	RNA-binding protein Musashi	http://www.genome.jp/dbget-bin/www_bget?ko:K14411	Q08473	719	2.3e-74	RNA-binding protein squid OS=Drosophila melanogaster GN=sqd PE=1 SV=3	PF08777//PF03796//PF02925//PF00076//PF16367	RNA binding motif//DnaB-like helicase C terminal domain//Bacteriophage scaffolding protein D//RNA recognition motif. (a.k.a. RRM, RBD, or RNP domain)//RNA recognition motif	GO:0046797//GO:0006260	viral procapsid maturation//DNA replication	GO:0003723//GO:0005524//GO:0003678//GO:0003676	RNA binding//ATP binding//DNA helicase activity//nucleic acid binding	GO:0005657	replication fork	KOG4205	RNA-binding protein musashi/mRNA cleavage and polyadenylation factor I complex, subunit HRP1
Cluster-12007.24529	5819	--	--	--	--	--	XM_014764547.1	XM_014764547	445	0	PREDICTED: Glycine max fasciclin-like arabinogalactan protein 11 (LOC106794109), mRNA	--	--	--	--	Q8LEE9	449	1.3e-42	Fasciclin-like arabinogalactan protein 12 OS=Arabidopsis thaliana GN=FLA12 PE=2 SV=2	PF04625	DEC-1 protein, N-terminal region	GO:0007304	chorion-containing eggshell formation	GO:0005213	structural constituent of chorion	GO:0005576//GO:0042600	extracellular region//chorion	--	--
Cluster-25849.1	584	--	--	--	--	--	--	--	--	--	--	--	--	--	--	--	--	--	--	--	--	--	--	--	--	--	--	--	--
Cluster-12007.22200	1826	--	--	--	--	--	--	--	--	--	--	--	--	--	--	O64518	332	1.6e-29	Metacaspase-5 OS=Arabidopsis thaliana GN=AMC5 PE=1 SV=1	PF00656	Caspase domain	GO:0006508	proteolysis	GO:0004197	cysteine-type endopeptidase activity	--	--	KOG1546	Metacaspase involved in regulation of apoptosis
Cluster-12007.280	701	--	--	--	--	--	--	--	--	--	--	--	--	--	--	--	--	--	--	--	--	--	--	--	--	--	--	--	--
Cluster-12007.282	643	--	--	--	--	--	--	--	--	--	--	--	--	--	--	--	--	--	--	--	--	--	--	--	--	--	--	--	--
Cluster-12007.289	693	--	--	--	--	--	XM_013574274.1	XM_013574274	284	5.28e-145	Aureobasidium namibiae CBS 147.97 ribosomal protein S17e partial mRNA	K02962	RP-S17e, RPS17	small subunit ribosomal protein S17e	http://www.genome.jp/dbget-bin/www_bget?ko:K02962	P27770	607	7.6e-62	40S ribosomal protein S17 OS=Neurospora crassa (strain ATCC 24698 / 74-OR23-1A / CBS 708.71 / DSM 1257 / FGSC 987) GN=rps-17 PE=3 SV=1	PF08152//PF00833	GUCT (NUC152) domain//Ribosomal S17	GO:0006412//GO:0042254	translation//ribosome biogenesis	GO:0003735//GO:0003723//GO:0004386//GO:0005524	structural constituent of ribosome//RNA binding//helicase activity//ATP binding	GO:0005634//GO:0005840//GO:0005622	nucleus//ribosome//intracellular	KOG0187	40S ribosomal protein S17
Cluster-215.0	728	--	--	--	--	--	XM_002269108.4	XM_002269108	36	4.05e-07	PREDICTED: Vitis vinifera uncharacterized LOC100248339 (LOC100248339), mRNA	--	--	--	--	--	--	--	--	--	--	--	--	--	--	--	--	--	--
Cluster-12417.0	575	--	--	--	--	--	--	--	--	--	--	K02267	COX6B	cytochrome c oxidase subunit 6b	http://www.genome.jp/dbget-bin/www_bget?ko:K02267	Q6YFP9	258	1.9e-21	Cytochrome c oxidase subunit 6B2 OS=Bos taurus GN=COX6B2 PE=2 SV=1	PF02297	Cytochrome oxidase c subunit VIb	GO:0006123//GO:0015992	mitochondrial electron transport, cytochrome c to oxygen//proton transport	GO:0004129	cytochrome-c oxidase activity	GO:0005739//GO:0045277	mitochondrion//respiratory chain complex IV	KOG3057	Cytochrome c oxidase, subunit VIb/COX12
Cluster-12007.5335	3106	--	--	--	--	--	NM_001250758.1	EU399510	251	5.44e-126	Glycine max tryptophan synthase beta subunit (TSB), mRNA >gb|EU399510.1| Glycine max tryptophan synthase beta subunit (TSB) mRNA, complete cds	K01696	trpB	tryptophan synthase beta chain	http://www.genome.jp/dbget-bin/www_bget?ko:K01696	O50046	490	1.3e-47	Tryptophan synthase beta chain 2, chloroplastic OS=Camptotheca acuminata GN=TSB PE=2 SV=1	--	--	--	--	--	--	--	--	KOG1395	Tryptophan synthase beta chain
Cluster-15732.0	547	--	--	--	--	--	--	--	--	--	--	K03014	RPB6, POLR2F	DNA-directed RNA polymerases I, II, and III subunit RPABC2	http://www.genome.jp/dbget-bin/www_bget?ko:K03014	Q24320	390	8.7e-37	DNA-directed RNA polymerases I, II, and III subunit RPABC2 OS=Drosophila melanogaster GN=RpII18 PE=2 SV=1	PF01192	RNA polymerase Rpb6	GO:0006206//GO:0006351//GO:0006144	pyrimidine nucleobase metabolic process//transcription, DNA-templated//purine nucleobase metabolic process	GO:0003677//GO:0003899	DNA binding//DNA-directed RNA polymerase activity	GO:0005730	nucleolus	KOG3405	RNA polymerase subunit K
Cluster-12007.43850	1042	--	--	--	--	--	XM_011004023.1	XM_011004023	75	1.23e-28	PREDICTED: Populus euphratica zeaxanthin epoxidase, chloroplastic-like (LOC105109333), transcript variant X2, mRNA	K09838	ZEP, ABA1	zeaxanthin epoxidase	http://www.genome.jp/dbget-bin/www_bget?ko:K09838	Q0JCU7	164	2.7e-10	Zeaxanthin epoxidase, chloroplastic OS=Oryza sativa subsp. japonica GN=ZEP PE=2 SV=1	PF08039	Mitochondrial proteolipid	--	--	--	--	GO:0005739	mitochondrion	--	--
Cluster-14817.1	866	--	--	--	--	--	--	--	--	--	--	K14325	RNPS1	RNA-binding protein with serine-rich domain 1	http://www.genome.jp/dbget-bin/www_bget?ko:K14325	Q3KPW1	281	6e-24	RNA-binding protein with serine-rich domain 1-B OS=Xenopus laevis GN=rnps1-b PE=2 SV=1	PF02724//PF16367//PF08777//PF00076	CDC45-like protein//RNA recognition motif//RNA binding motif//RNA recognition motif. (a.k.a. RRM, RBD, or RNP domain)	GO:0006270	DNA replication initiation	GO:0003723//GO:0003676	RNA binding//nucleic acid binding	--	--	KOG4209	Splicing factor RNPS1, SR protein superfamily
Cluster-12007.50010	629	--	--	--	--	--	--	--	--	--	--	--	--	--	--	--	--	--	--	PF01688	Alphaherpesvirus glycoprotein I	--	--	--	--	GO:0043657	host cell	--	--
Cluster-12007.45996	408	--	--	--	--	--	--	--	--	--	--	--	--	--	--	--	--	--	--	PF15476	Histone deacetylase complex subunit SAP25	GO:0006355	regulation of transcription, DNA-templated	--	--	GO:0005737//GO:0005634	cytoplasm//nucleus	--	--
Cluster-12007.1827	1094	--	--	--	--	--	--	--	--	--	--	--	--	--	--	--	--	--	--	--	--	--	--	--	--	--	--	--	--
Cluster-12007.30589	892	--	--	--	--	--	--	--	--	--	--	--	--	--	--	--	--	--	--	--	--	--	--	--	--	--	--	--	--
Cluster-12007.40900	1985	--	--	--	--	--	XM_016346914.1	XM_016346914	434	0	PREDICTED: Arachis ipaensis uncharacterized LOC107643305 (LOC107643305), mRNA	--	--	--	--	Q17QR8	221	1.3e-16	Putative nuclease HARBI1 OS=Bos taurus GN=HARBI1 PE=2 SV=1	PF05579//PF04827	Equine arteritis virus serine endopeptidase S32//Plant transposon protein	GO:0019082//GO:0016032	viral protein processing//viral process	GO:0004252//GO:0016788	serine-type endopeptidase activity//hydrolase activity, acting on ester bonds	--	--	--	--
Cluster-12007.46500	596	--	--	--	--	--	--	--	--	--	--	--	--	--	--	--	--	--	--	--	--	--	--	--	--	--	--	--	--
Cluster-12007.46411	326	--	--	--	--	--	XM_016330059.1	XM_016330059	61	2.17e-21	PREDICTED: Arachis ipaensis uncharacterized LOC107627011 (LOC107627011), transcript variant X4, mRNA	--	--	--	--	--	--	--	--	--	--	--	--	--	--	--	--	--	--
Cluster-24562.1	962	--	--	--	--	--	--	--	--	--	--	--	--	--	--	--	--	--	--	PF00278	Pyridoxal-dependent decarboxylase, C-terminal sheet domain	--	--	GO:0003824	catalytic activity	--	--	--	--
Cluster-12007.49777	697	--	--	--	--	--	XM_014399245.1	XM_014399245	205	4.38e-101	PREDICTED: Cimex lectularius 40S ribosomal protein S8 (LOC106669645), mRNA	K02995	RP-S8e, RPS8	small subunit ribosomal protein S8e	http://www.genome.jp/dbget-bin/www_bget?ko:K02995	O76756	841	5.6e-89	40S ribosomal protein S8 OS=Apis mellifera GN=RpS8 PE=2 SV=2	--	--	--	--	--	--	--	--	KOG3283	40S ribosomal protein S8
Cluster-18018.0	2767	--	--	--	--	--	AP009629.1	AP009629	69	7.21e-25	Lotus japonicus genomic DNA, chromosome 4, clone: LjB15O07, BM1698, complete sequence	--	--	--	--	--	--	--	--	--	--	--	--	--	--	--	--	--	--
Cluster-20717.0	3853	--	--	--	--	--	XM_011506943.1	XM_011506943	96	9.87e-40	PREDICTED: Ceratosolen solmsi marchali failed axon connections (LOC105368046), transcript variant X2, mRNA	--	--	--	--	Q95RI5	1052	1.1e-112	Failed axon connections OS=Drosophila melanogaster GN=fax PE=1 SV=1	PF13417//PF02535//PF10152//PF02862//PF02724	Glutathione S-transferase, N-terminal domain//ZIP Zinc transporter//Predicted coiled-coil domain-containing protein (DUF2360)//DDHD domain//CDC45-like protein	GO:0030001//GO:0006270//GO:0055085	metal ion transport//DNA replication initiation//transmembrane transport	GO:0046872//GO:0046873//GO:0005515	metal ion binding//metal ion transmembrane transporter activity//protein binding	GO:0016020//GO:0071203	membrane//WASH complex	--	--
Cluster-13215.0	498	--	--	--	--	--	--	--	--	--	--	--	--	--	--	B0FHH8	140	7.7e-08	MD-2-related lipid-recognition protein OS=Manduca sexta PE=1 SV=1	--	--	--	--	--	--	--	--	--	--
Cluster-12007.50253	712	--	--	--	--	--	--	--	--	--	--	--	--	--	--	--	--	--	--	--	--	--	--	--	--	--	--	--	--
Cluster-12007.23521	2379	--	--	--	--	--	XM_003556106.3	XM_003556106	780	0	PREDICTED: Glycine max UPF0496 protein 4-like (LOC100818059), mRNA	--	--	--	--	--	--	--	--	PF15965	TRAF-like zinc-finger	--	--	GO:0008270	zinc ion binding	--	--	--	--
Cluster-19773.0	1081	--	--	--	--	--	--	--	--	--	--	--	--	--	--	--	--	--	--	--	--	--	--	--	--	--	--	--	--
Cluster-12007.47464	485	--	--	--	--	--	--	--	--	--	--	--	--	--	--	--	--	--	--	--	--	--	--	--	--	--	--	--	--
Cluster-23996.0	712	--	--	--	--	--	--	--	--	--	--	--	--	--	--	--	--	--	--	--	--	--	--	--	--	--	--	--	--
Cluster-5809.0	700	--	--	--	--	--	--	--	--	--	--	--	--	--	--	Q9FXA3	278	1.1e-23	Transcription factor bHLH95 OS=Arabidopsis thaliana GN=BHLH95 PE=2 SV=2	PF13291//PF00010	ACT domain//Helix-loop-helix DNA-binding domain	GO:0008152	metabolic process	GO:0046983//GO:0016597	protein dimerization activity//amino acid binding	--	--	--	--
Cluster-10197.0	1074	--	--	--	--	--	XM_006604176.2	XM_006604176	466	0	PREDICTED: Glycine max ethylene-responsive transcription factor RAP2-11-like (LOC100796898), mRNA	K09286	EREBP	EREBP-like factor	http://www.genome.jp/dbget-bin/www_bget?ko:K09286	Q6J9S1	345	2.8e-31	Ethylene-responsive transcription factor RAP2-11 OS=Arabidopsis thaliana GN=RAP2-11 PE=2 SV=1	PF00847	AP2 domain	GO:0006355	regulation of transcription, DNA-templated	GO:0003700	transcription factor activity, sequence-specific DNA binding	GO:0005667	transcription factor complex	--	--
Cluster-15975.1	2628	--	--	--	--	--	XM_014393433.1	XM_014393433	1041	0	PREDICTED: Cimex lectularius translation elongation factor 2 (LOC106666330), mRNA	K03234	EEF2	elongation factor 2	http://www.genome.jp/dbget-bin/www_bget?ko:K03234	Q1HPK6	3882	0	Translation elongation factor 2 OS=Bombyx mori GN=tef2 PE=1 SV=1	PF03144//PF03764//PF01926	Elongation factor Tu domain 2//Elongation factor G, domain IV//50S ribosome-binding GTPase	--	--	GO:0005525	GTP binding	--	--	KOG0469	Elongation factor 2
Cluster-15975.0	1265	--	--	--	--	--	XM_013340772.1	XM_013340772	422	0	PREDICTED: Amyelois transitella translation elongation factor 2 (LOC106139344), mRNA	K03234	EEF2	elongation factor 2	http://www.genome.jp/dbget-bin/www_bget?ko:K03234	P13060	1965	4.7e-219	Elongation factor 2 OS=Drosophila melanogaster GN=EF2 PE=1 SV=4	PF03376//PF06881//PF02822//PF03144	Adenovirus E3B protein//RNA polymerase II transcription factor SIII (Elongin) subunit A//Antistasin family//Elongation factor Tu domain 2	GO:0006355	regulation of transcription, DNA-templated	GO:0004867//GO:0005525	serine-type endopeptidase inhibitor activity//GTP binding	GO:0005634//GO:0016020//GO:0016021	nucleus//membrane//integral component of membrane	KOG0469	Elongation factor 2
Cluster-13839.0	516	--	--	--	--	--	XM_311506.3	XM_311506	89	9.71e-37	Anopheles gambiae str. PEST AGAP010440-PA (AgaP_AGAP010440) mRNA, complete cds	K11097	SNRPE, SME	small nuclear ribonucleoprotein E	http://www.genome.jp/dbget-bin/www_bget?ko:K11097	Q9VLV5	402	3.4e-38	Probable small nuclear ribonucleoprotein E OS=Drosophila melanogaster GN=SmE PE=1 SV=1	--	--	--	--	--	--	--	--	KOG1774	Small nuclear ribonucleoprotein E
Cluster-18041.0	1367	--	--	--	--	--	--	--	--	--	--	--	--	--	--	--	--	--	--	--	--	--	--	--	--	--	--	--	--
Cluster-12007.47243	793	--	--	--	--	--	--	--	--	--	--	--	--	--	--	Q06561	236	9.1e-19	Basement membrane proteoglycan OS=Caenorhabditis elegans GN=unc-52 PE=1 SV=2	--	--	--	--	--	--	--	--	KOG3509	Basement membrane-specific heparan sulfate proteoglycan (HSPG) core protein
Cluster-12007.1669	476	--	--	--	--	--	--	--	--	--	--	--	--	--	--	--	--	--	--	--	--	--	--	--	--	--	--	--	--
Cluster-12007.259	652	--	--	--	--	--	--	--	--	--	--	--	--	--	--	--	--	--	--	--	--	--	--	--	--	--	--	--	--
Cluster-12007.7094	1247	--	--	--	--	--	EF407520.1	EF407520	1029	0	Cladosporium cladosporioides vacuolar serine protease mRNA, partial cds	--	--	--	--	P58371	1125	1.2e-121	Subtilisin-like proteinase Spm1 OS=Magnaporthe oryzae (strain 70-15 / ATCC MYA-4617 / FGSC 8958) GN=SPM1 PE=3 SV=1	PF00082	Subtilase family	GO:0006508	proteolysis	GO:0004252	serine-type endopeptidase activity	--	--	KOG1153	Subtilisin-related protease/Vacuolar protease B
Cluster-12007.47176	1339	--	--	--	--	--	--	--	--	--	--	--	--	--	--	--	--	--	--	--	--	--	--	--	--	--	--	--	--
Cluster-17851.1	1030	--	--	--	--	--	--	--	--	--	--	--	--	--	--	Q6GQL2	176	1.1e-11	Serine/threonine-protein phosphatase PP1-beta catalytic subunit OS=Xenopus laevis GN=ppp1cb PE=2 SV=1	--	--	--	--	--	--	--	--	KOG0374	Serine/threonine specific protein phosphatase PP1, catalytic subunit
Cluster-15848.0	828	--	--	--	--	--	--	--	--	--	--	--	--	--	--	--	--	--	--	--	--	--	--	--	--	--	--	--	--
Cluster-12007.47172	520	--	--	--	--	--	CP017979.1	CP017979	520	0	Escherichia coli str. K-12 substr. W3110 substrain ZK126 genome	--	--	--	--	Q31X95	742	1.3e-77	DNA mismatch repair protein MutS OS=Shigella boydii serotype 4 (strain Sb227) GN=mutS PE=3 SV=1	PF05192//PF05190	MutS domain III//MutS family domain IV	GO:0006298	mismatch repair	GO:0005524//GO:0030983	ATP binding//mismatched DNA binding	--	--	--	--
Cluster-12007.25810	3057	--	--	--	--	--	--	--	--	--	--	--	--	--	--	Q92372	144	1.6e-07	Replication factor A protein 1 OS=Schizosaccharomyces pombe (strain 972 / ATCC 24843) GN=ssb1 PE=1 SV=1	--	--	--	--	--	--	--	--	--	--
Cluster-12007.32555	1165	--	--	--	--	--	XM_003554679.3	XM_003554679	97	8.13e-41	PREDICTED: Glycine max vacuolar protein sorting-associated protein 52 A-like (LOC100817329), mRNA	--	--	--	--	Q94KD3	183	1.9e-12	Vacuolar protein sorting-associated protein 52 A OS=Arabidopsis thaliana GN=VPS52 PE=1 SV=1	--	--	--	--	--	--	--	--	--	--
Cluster-22787.0	1137	--	--	--	--	--	--	--	--	--	--	--	--	--	--	D4N502	226	1.9e-17	Codeine O-demethylase OS=Papaver somniferum GN=CODM PE=1 SV=1	--	--	--	--	--	--	--	--	--	--
Cluster-12007.25882	482	--	--	--	--	--	--	--	--	--	--	--	--	--	--	--	--	--	--	--	--	--	--	--	--	--	--	--	--
Cluster-12007.50540	527	--	--	--	--	--	--	--	--	--	--	--	--	--	--	--	--	--	--	PF08039	Mitochondrial proteolipid	--	--	--	--	GO:0005739	mitochondrion	--	--
Cluster-336.0	632	--	--	--	--	--	KC222014.1	KC222014	614	0	Malus x domestica cultivar Red Fuji metallothionein type 2 (MT2) mRNA, complete cds	--	--	--	--	O24058	302	1.6e-26	Metallothionein-like protein type 2 OS=Malus domestica GN=MT1 PE=3 SV=1	PF01439	Metallothionein	--	--	GO:0046872	metal ion binding	--	--	--	--
Cluster-311.0	1089	--	--	--	--	--	--	--	--	--	--	--	--	--	--	--	--	--	--	--	--	--	--	--	--	--	--	--	--
Cluster-20912.0	666	--	--	--	--	--	KX526244.1	KX526244	62	1.3e-21	Piptanthus leiocarpus voucher CPG15708 maturase gene, partial cds; mitochondrial	--	--	--	--	--	--	--	--	--	--	--	--	--	--	--	--	--	--
Cluster-14324.0	1436	--	--	--	--	--	--	--	--	--	--	--	--	--	--	--	--	--	--	PF02686//PF02205//PF01290	Glu-tRNAGln amidotransferase C subunit//WH2 motif//Thymosin beta-4 family	GO:0006450//GO:0007015	regulation of translational fidelity//actin filament organization	GO:0003779//GO:0003785	actin binding//actin monomer binding	--	--	KOG4794	Thymosin beta
Cluster-7806.1	809	--	--	--	--	--	--	--	--	--	--	--	--	--	--	--	--	--	--	--	--	--	--	--	--	--	--	--	--
Cluster-105.0	357	--	--	--	--	--	HG787159.1	HG787159	167	2.85e-80	TPA: 'Nostoc azollae' 0708 transfer-messenger mRNA Nosto_0708, single chain mature transcript	--	--	--	--	--	--	--	--	--	--	--	--	--	--	--	--	--	--
Cluster-12007.20914	467	--	--	--	--	--	--	--	--	--	--	--	--	--	--	Q9P824	136	2.1e-07	Plasma membrane proteolipid 3 homolog OS=Candida albicans GN=PMP3 PE=3 SV=1	PF01679	Proteolipid membrane potential modulator	--	--	--	--	GO:0016021	integral component of membrane	KOG1773	Stress responsive protein
Cluster-22363.2	804	--	--	--	--	--	--	--	--	--	--	--	--	--	--	--	--	--	--	--	--	--	--	--	--	--	--	--	--
Cluster-12007.17878	1558	--	--	--	--	--	AC165431.9	AC165431	74	6.68e-28	Medicago truncatula clone mth2-117b21, complete sequence	--	--	--	--	--	--	--	--	--	--	--	--	--	--	--	--	--	--
Cluster-12007.11216	2512	5123852	KMS97284.1	259	1.4e-19	hypothetical protein BVRB_7g177280 [Beta vulgaris subsp. vulgaris]	--	--	--	--	--	--	--	--	--	--	--	--	--	PF02903	Alpha amylase, N-terminal ig-like domain	GO:0005975	carbohydrate metabolic process	GO:0004553	hydrolase activity, hydrolyzing O-glycosyl compounds	--	--	--	--
Cluster-12007.22512	1069	--	--	--	--	--	--	--	--	--	--	--	--	--	--	--	--	--	--	--	--	--	--	--	--	--	--	--	--
Cluster-12007.26425	4585	7603606	XP_019432722.1	1273	6.6e-137	PREDICTED: ABC transporter G family member 21-like [Lupinus angustifolius]	XM_006589331.2	XM_006589331	490	0	PREDICTED: Glycine max ABC transporter G family member 21-like (LOC100792991), mRNA	--	--	--	--	Q7XA72	963	2.6e-102	ABC transporter G family member 21 OS=Arabidopsis thaliana GN=ABCG21 PE=2 SV=2	PF00004//PF03266//PF01061//PF00005//PF00910//PF00448//PF03193//PF12090//PF01637//PF13304//PF01583//PF01695	ATPase family associated with various cellular activities (AAA)//NTPase//ABC-2 type transporter//ABC transporter//RNA helicase//SRP54-type protein, GTPase domain//Protein of unknown function, DUF258//Spt20 family//Archaeal ATPase//AAA domain, putative AbiEii toxin, Type IV TA system//Adenylylsulphate kinase//IstB-like ATP binding protein	GO:0006144//GO:0000103//GO:0006614	purine nucleobase metabolic process//sulfate assimilation//SRP-dependent cotranslational protein targeting to membrane	GO:0003924//GO:0005524//GO:0004020//GO:0003724//GO:0098519//GO:0003723//GO:0016887//GO:0003712//GO:0005525	GTPase activity//ATP binding//adenylylsulfate kinase activity//RNA helicase activity//nucleotide phosphatase activity, acting on free nucleotides//RNA binding//ATPase activity//transcription cofactor activity//GTP binding	GO:0000124//GO:0005667//GO:0016020	SAGA complex//transcription factor complex//membrane	KOG0061	Transporter, ABC superfamily (Breast cancer resistance protein)
Cluster-12007.48916	766	--	--	--	--	--	--	--	--	--	--	--	--	--	--	--	--	--	--	--	--	--	--	--	--	--	--	--	--
Cluster-12698.0	1118	10880132	PRQ43797.1	1095	7.1e-117	putative fructose-bisphosphate aldolase [Rosa chinensis]	XM_017704391.1	XM_017704391	56	4.82e-18	PREDICTED: Pygocentrus nattereri aldolase, fructose-bisphosphate C (aldoc), mRNA	K01623	ALDO	fructose-bisphosphate aldolase, class I	http://www.genome.jp/dbget-bin/www_bget?ko:K01623	P07764	1392	1.2e-152	Fructose-bisphosphate aldolase OS=Drosophila melanogaster GN=Ald PE=1 SV=5	PF00274	Fructose-bisphosphate aldolase class-I	GO:0006098//GO:0006094//GO:0006000//GO:0006013//GO:0015976//GO:0006020//GO:0006096	pentose-phosphate shunt//gluconeogenesis//fructose metabolic process//mannose metabolic process//carbon utilization//inositol metabolic process//glycolytic process	GO:0004332	fructose-bisphosphate aldolase activity	--	--	KOG1557	Fructose-biphosphate aldolase
Cluster-20179.0	1927	1295689	XP_002997914.1	1227	6e-132	adenylosuccinate lyase [Phytophthora infestans T30-4]	XM_015939519.1	XM_015939519	39	2.38e-08	PREDICTED: Tetranychus urticae adenylosuccinate lyase-like (LOC107371434), transcript variant X2, mRNA	K01756	purB, ADSL	adenylosuccinate lyase	http://www.genome.jp/dbget-bin/www_bget?ko:K01756	P21265	1477	2.8e-162	Adenylosuccinate lyase OS=Gallus gallus GN=ADSL PE=2 SV=2	--	--	--	--	--	--	--	--	KOG2700	Adenylosuccinate lyase
Cluster-18417.0	953	11061741	XP_024357426.1	177	1.7e-10	serine..threonine-protein phosphatase 4 regulatory subunit 2-B-like [Physcomitrella patens]	XM_014384428.1	XM_014384428	174	1.04e-83	PREDICTED: Cimex lectularius serine/threonine-protein phosphatase 4 regulatory subunit 2 (LOC106661184), mRNA	--	--	--	--	Q9W2U4	473	3.6e-46	Serine/threonine-protein phosphatase 4 regulatory subunit 2 OS=Drosophila melanogaster GN=PPP4R2r PE=1 SV=2	PF08676	MutL C terminal dimerisation domain	GO:0006298	mismatch repair	GO:0005524	ATP binding	--	--	KOG3175	Protein phosphatase 4 regulatory subunit 2 related protein
Cluster-12007.9512	709	7402434	OIV95363.1	406	3.5e-37	hypothetical protein TanjilG_14517 [Lupinus angustifolius]	--	--	--	--	--	--	--	--	--	Q945T0	292	2.6e-25	Rapid alkalinization factor OS=Nicotiana tabacum GN=RALF PE=1 SV=1	--	--	--	--	--	--	--	--	--	--
Cluster-17643.0	1727	--	--	--	--	--	--	--	--	--	--	--	--	--	--	--	--	--	--	--	--	--	--	--	--	--	--	--	--
Cluster-12007.16654	746	--	--	--	--	--	--	--	--	--	--	--	--	--	--	--	--	--	--	--	--	--	--	--	--	--	--	--	--
Cluster-12007.44889	777	6911572	GAU49426.1	646	5.7e-65	hypothetical protein TSUD_407280 [Trifolium subterraneum]	--	--	--	--	--	--	--	--	--	--	--	--	--	--	--	--	--	--	--	--	--	--	--
Cluster-12007.44880	2157	8173062	XP_020211988.1	157	8e-08	eukaryotic initiation factor 4A-11 [Cajanus cajan]	--	--	--	--	--	--	--	--	--	Q40468	148	4e-08	Eukaryotic initiation factor 4A-15 OS=Nicotiana tabacum PE=2 SV=1	--	--	--	--	--	--	--	--	--	--
Cluster-12007.34835	4915	6226100	KYP68426.1	2029	1.5e-224	Retrovirus-related Pol polyprotein from transposon TNT 1-94 [Cajanus cajan]	XM_015717788.1	XM_015717788	37	7.92e-07	PREDICTED: Ricinus communis uncharacterized mitochondrial protein AtMg00810-like (LOC107261078), mRNA	--	--	--	--	P10978	925	7.2e-98	Retrovirus-related Pol polyprotein from transposon TNT 1-94 OS=Nicotiana tabacum PE=2 SV=1	PF01424//PF00665//PF16588	R3H domain//Integrase core domain//C2H2 zinc-finger	GO:0015074	DNA integration	GO:0008270//GO:0003676	zinc ion binding//nucleic acid binding	--	--	--	--
Cluster-25579.0	1230	--	--	--	--	--	--	--	--	--	--	--	--	--	--	--	--	--	--	PF02892	BED zinc finger	--	--	GO:0003677	DNA binding	--	--	--	--
Cluster-14429.1	739	--	--	--	--	--	--	--	--	--	--	--	--	--	--	--	--	--	--	--	--	--	--	--	--	--	--	--	--
Cluster-12007.13978	5248	3522011	KEH19263.1	203	9e-13	calcium-transporting ATPase [Medicago truncatula]	XM_013589783.1	XM_013589783	80	1.06e-30	Medicago truncatula calcium-transporting ATPase partial mRNA	K01537	E3.6.3.8	Ca2+-transporting ATPase	http://www.genome.jp/dbget-bin/www_bget?ko:K01537	Q9M2L4	177	4.2e-11	Putative calcium-transporting ATPase 11, plasma membrane-type OS=Arabidopsis thaliana GN=ACA11 PE=1 SV=1	PF06056	Putative ATPase subunit of terminase (gpP-like)	GO:0019069	viral capsid assembly	GO:0005524	ATP binding	--	--	--	--
Cluster-12007.35016	1249	--	--	--	--	--	--	--	--	--	--	--	--	--	--	--	--	--	--	--	--	--	--	--	--	--	--	--	--
Cluster-12857.0	1071	--	--	--	--	--	--	--	--	--	--	--	--	--	--	--	--	--	--	--	--	--	--	--	--	--	--	--	--
Cluster-18928.0	1108	2412080	XP_005537162.1	814	2.7e-84	dihydrolipoamide dehydrogenase [Cyanidioschyzon merolae strain 10D]	XM_012863632.1	XM_012863632	73	1.69e-27	PREDICTED: Fundulus heteroclitus dihydrolipoamide dehydrogenase (dld), mRNA	K00382	DLD, lpd, pdhD	dihydrolipoamide dehydrogenase	http://www.genome.jp/dbget-bin/www_bget?ko:K00382	O17953	966	2.9e-103	Dihydrolipoyl dehydrogenase, mitochondrial OS=Caenorhabditis elegans GN=dld-1 PE=3 SV=2	PF02852//PF07992//PF11095	Pyridine nucleotide-disulphide oxidoreductase, dimerisation domain//Pyridine nucleotide-disulphide oxidoreductase//Gem-associated protein 7 (Gemin7)	GO:0045454//GO:0055114	cell redox homeostasis//oxidation-reduction process	GO:0016491	oxidoreductase activity	GO:0032797	SMN complex	KOG1335	Dihydrolipoamide dehydrogenase
Cluster-12007.38128	510	7643902	XP_019449301.1	586	3.4e-58	PREDICTED: disease resistance protein At4g27190-like [Lupinus angustifolius]	--	--	--	--	--	--	--	--	--	--	--	--	--	--	--	--	--	--	--	--	--	--	--
Cluster-23703.0	1327	--	--	--	--	--	JN679205.1	JN679205	67	4.41e-24	Daphnia magna hairy enhancer of split-like 3 mRNA, partial cds	--	--	--	--	Q01069	433	2.2e-41	Enhancer of split mbeta protein OS=Drosophila melanogaster GN=HLHmbeta PE=2 SV=2	PF07527//PF00010	Hairy Orange//Helix-loop-helix DNA-binding domain	GO:0006355	regulation of transcription, DNA-templated	GO:0046983//GO:0003677	protein dimerization activity//DNA binding	--	--	--	--
Cluster-18590.1	1061	6953178	ANW72275.1	758	8e-78	calmodulin 5 [Tradescantia hirsutiflora]	XM_014391527.1	XM_014391527	358	0	PREDICTED: Cimex lectularius calmodulin (LOC106665241), transcript variant X4, mRNA	K02183	CALM	calmodulin	http://www.genome.jp/dbget-bin/www_bget?ko:K02183	P62147	758	3.6e-79	Calmodulin-1 OS=Branchiostoma floridae PE=2 SV=2	PF03176//PF13202//PF13833//PF10591//PF02627//PF13499//PF02563//PF00036//PF13405//PF03874//PF12763	MMPL family//EF hand//EF-hand domain pair//Secreted protein acidic and rich in cysteine Ca binding region//Carboxymuconolactone decarboxylase family//EF-hand domain pair//Polysaccharide biosynthesis/export protein//EF hand//EF-hand domain//RNA polymerase Rpb4//Cytoskeletal-regulatory complex EF hand	GO:0006144//GO:0007165//GO:0055114//GO:0006351//GO:0015774//GO:0006206	purine nucleobase metabolic process//signal transduction//oxidation-reduction process//transcription, DNA-templated//polysaccharide transport//pyrimidine nucleobase metabolic process	GO:0051920//GO:0005515//GO:0015159//GO:0005509//GO:0003899	peroxiredoxin activity//protein binding//polysaccharide transmembrane transporter activity//calcium ion binding//DNA-directed RNA polymerase activity	GO:0005578//GO:0005730//GO:0016020	proteinaceous extracellular matrix//nucleolus//membrane	KOG0027	Calmodulin and related proteins (EF-Hand superfamily)
Cluster-12007.47764	1886	6756059	OAY77351.1	289	3.4e-23	Werner Syndrome-like exonuclease [Ananas comosus]	XM_007156063.1	XM_007156063	90	1.04e-36	Phaseolus vulgaris hypothetical protein (PHAVU_003G260700g) mRNA, complete cds	--	--	--	--	--	--	--	--	PF01612//PF03573//PF02289	3'-5' exonuclease//outer membrane porin, OprD family//Cyclohydrolase (MCH)	GO:0006730//GO:0006139//GO:0006810//GO:0006807//GO:0046656	one-carbon metabolic process//nucleobase-containing compound metabolic process//transport//nitrogen compound metabolic process//folic acid biosynthetic process	GO:0015288//GO:0008408//GO:0003676//GO:0018759	porin activity//3'-5' exonuclease activity//nucleic acid binding//methenyltetrahydromethanopterin cyclohydrolase activity	GO:0016021	integral component of membrane	--	--
Cluster-11484.0	982	--	--	--	--	--	--	--	--	--	--	--	--	--	--	--	--	--	--	--	--	--	--	--	--	--	--	--	--
Cluster-12007.20668	2477	8175249	XP_020214424.1	715	1.8e-72	alpha-farnesene synthase-like [Cajanus cajan]	XM_014764838.1	XM_014764838	117	1.34e-51	PREDICTED: Glycine max alpha-farnesene synthase-like (LOC100805428), mRNA	K14173	AFS1	alpha-farnesene synthase	http://www.genome.jp/dbget-bin/www_bget?ko:K14173	B9RXW0	632	3.4e-64	Alpha-farnesene synthase OS=Ricinus communis GN=TPS7 PE=1 SV=2	PF02372//PF01397//PF16053//PF03936	Interleukin 15//Terpene synthase, N-terminal domain//Mitochondrial 28S ribosomal protein S34//Terpene synthase family, metal binding domain	GO:0006955//GO:0007165//GO:0042254//GO:0008152	immune response//signal transduction//ribosome biogenesis//metabolic process	GO:0010333//GO:0016829//GO:0003735//GO:0000287//GO:0005126	terpene synthase activity//lyase activity//structural constituent of ribosome//magnesium ion binding//cytokine receptor binding	GO:0005840//GO:0005576//GO:0005739	ribosome//extracellular region//mitochondrion	--	--
Cluster-14711.0	714	9557000	PHT45354.1	512	1.8e-49	40S ribosomal protein S15a [Capsicum baccatum]	AJ783884.1	AJ783884	138	7.9e-64	Biphyllus lunatus mRNA for S15Ae ribosomal protein (rpS15Ae gene)	K02957	RP-S15Ae, RPS15A	small subunit ribosomal protein S15Ae	http://www.genome.jp/dbget-bin/www_bget?ko:K02957	P48149	579	1.4e-58	40S ribosomal protein S15Aa OS=Drosophila melanogaster GN=RpS15Aa PE=1 SV=2	PF00410	Ribosomal protein S8	GO:0042254//GO:0006412	ribosome biogenesis//translation	GO:0003735	structural constituent of ribosome	GO:0005840	ribosome	KOG1754	40S ribosomal protein S15/S22
Cluster-20913.0	710	--	--	--	--	--	--	--	--	--	--	--	--	--	--	--	--	--	--	--	--	--	--	--	--	--	--	--	--
Cluster-13227.0	1359	--	--	--	--	--	--	--	--	--	--	--	--	--	--	P51397	204	8e-15	Death-associated protein 1 OS=Homo sapiens GN=DAP PE=1 SV=3	--	--	--	--	--	--	--	--	--	--
Cluster-22848.0	1033	10704441	XP_023928662.1	1397	6.3e-152	V-type proton ATPase subunit B-like [Quercus suber]	XM_013490851.1	XM_013490851	695	0	Aureobasidium subglaciale EXF-2481 hypothetical protein mRNA	K02147	ATPeV1B, ATP6B	V-type H+-transporting ATPase subunit B	http://www.genome.jp/dbget-bin/www_bget?ko:K02147	P11593	1366	1.1e-149	V-type proton ATPase subunit B OS=Neurospora crassa (strain ATCC 24698 / 74-OR23-1A / CBS 708.71 / DSM 1257 / FGSC 987) GN=vma-2 PE=3 SV=1	PF00306//PF00006	ATP synthase alpha/beta chain, C terminal domain//ATP synthase alpha/beta family, nucleotide-binding domain	GO:0015991	ATP hydrolysis coupled proton transport	GO:0016820//GO:0005524	hydrolase activity, acting on acid anhydrides, catalyzing transmembrane movement of substances//ATP binding	GO:0033178	proton-transporting two-sector ATPase complex, catalytic domain	KOG1351	Vacuolar H+-ATPase V1 sector, subunit B
Cluster-14602.0	626	10907441	PRW56606.1	810	4.4e-84	DEAD-box ATP-dependent RNA helicase 20 [Chlorella sorokiniana]	XM_019171130.1	XM_019171130	71	1.21e-26	Saitoella complicata NRRL Y-17804 p68 RNA helicase mRNA	K12823	DDX5, DBP2	ATP-dependent RNA helicase DDX5/DBP2	http://www.genome.jp/dbget-bin/www_bget?ko:K12823	Q92841	847	1e-89	Probable ATP-dependent RNA helicase DDX17 OS=Homo sapiens GN=DDX17 PE=1 SV=2	PF00270//PF04851	DEAD/DEAH box helicase//Type III restriction enzyme, res subunit	--	--	GO:0005524//GO:0003677//GO:0003676//GO:0016787	ATP binding//DNA binding//nucleic acid binding//hydrolase activity	--	--	KOG0331	ATP-dependent RNA helicase
Cluster-26272.0	1435	--	--	--	--	--	--	--	--	--	--	--	--	--	--	Q175F8	177	1.1e-11	Putative oxidoreductase GLYR1 homolog OS=Aedes aegypti GN=AAEL006684 PE=3 SV=1	PF14833	NAD-binding of NADP-dependent 3-hydroxyisobutyrate dehydrogenase	--	--	GO:0051287	NAD binding	--	--	KOG0409	Predicted dehydrogenase
Cluster-12007.2631	1039	--	--	--	--	--	--	--	--	--	--	--	--	--	--	--	--	--	--	--	--	--	--	--	--	--	--	--	--
Cluster-12007.2189	2453	--	--	--	--	--	--	--	--	--	--	--	--	--	--	--	--	--	--	PF00918	Gastrin/cholecystokinin family	GO:0007165	signal transduction	GO:0005179	hormone activity	GO:0005576	extracellular region	--	--
Cluster-12007.49440	1177	--	--	--	--	--	--	--	--	--	--	--	--	--	--	--	--	--	--	--	--	--	--	--	--	--	--	--	--
Cluster-12007.9984	3538	9925783	PKI33688.1	413	2.7e-37	hypothetical protein CRG98_045921, partial [Punica granatum]	XM_013589324.1	XM_013589324	84	4.24e-33	Medicago truncatula heavy metal-associated domain protein mRNA	--	--	--	--	P15629	646	1.2e-65	Enzymatic polyprotein OS=Soybean chlorotic mottle virus GN=ORF V PE=3 SV=2	PF08440//PF00435//PF02160//PF07851//PF06152//PF00098	Potyviridae polyprotein//Spectrin repeat//Cauliflower mosaic virus peptidase (A3)//TMPIT-like protein//Phage minor capsid protein 2//Zinc knuckle	GO:0006508//GO:0018144//GO:0006144	proteolysis//RNA-protein covalent cross-linking//purine nucleobase metabolic process	GO:0005198//GO:0003968//GO:0004190//GO:0016818//GO:0008270//GO:0005515//GO:0003676	structural molecule activity//RNA-directed RNA polymerase activity//aspartic-type endopeptidase activity//hydrolase activity, acting on acid anhydrides, in phosphorus-containing anhydrides//zinc ion binding//protein binding//nucleic acid binding	GO:0016021//GO:0019028//GO:0031379	integral component of membrane//viral capsid//RNA-directed RNA polymerase complex	--	--
Cluster-12007.44900	599	10661277	XP_023881217.1	697	5.3e-71	60S ribosomal protein L10a [Quercus suber]	XM_013572837.1	XM_013572837	438	0	Aureobasidium namibiae CBS 147.97 60S ribosomal protein L10a partial mRNA	K02865	RP-L10Ae, RPL10A	large subunit ribosomal protein L10Ae	http://www.genome.jp/dbget-bin/www_bget?ko:K02865	Q7RZS0	657	1e-67	60S ribosomal protein L10a OS=Neurospora crassa (strain ATCC 24698 / 74-OR23-1A / CBS 708.71 / DSM 1257 / FGSC 987) GN=crp-74 PE=3 SV=1	--	--	--	--	--	--	--	--	KOG1570	60S ribosomal protein L10A
Cluster-12309.0	2157	1473618	BAJ95666.1	1049	2.9e-111	predicted protein [Hordeum vulgare subsp. vulgare]	XM_014391136.1	XM_014391136	358	0	PREDICTED: Cimex lectularius 14-3-3 protein zeta (LOC106665013), transcript variant X5, mRNA	K06630	YWHAE	14-3-3 protein epsilon	http://www.genome.jp/dbget-bin/www_bget?ko:K06630	Q2F637	1101	1.2e-118	14-3-3 protein zeta OS=Bombyx mori GN=14-3-3zeta PE=2 SV=2	--	--	--	--	--	--	--	--	--	--
Cluster-12007.41097	1156	10439408	POE94587.1	516	1e-49	eukaryotic translation initiation factor 5a [Quercus suber]	BT126760.1	BT126760	202	3.44e-99	Dendroctonus ponderosae clone DPO1116_A05 unknown mRNA	K03263	EIF5A	translation initiation factor 5A	http://www.genome.jp/dbget-bin/www_bget?ko:K03263	P62924	781	8.5e-82	Eukaryotic translation initiation factor 5A OS=Spodoptera exigua GN=eIF-5A PE=2 SV=1	PF01287//PF02237	Eukaryotic elongation factor 5A hypusine, DNA-binding OB fold//Biotin protein ligase C terminal domain	GO:0006464//GO:0006452//GO:0045901//GO:0045905//GO:0006448	cellular protein modification process//translational frameshifting//positive regulation of translational elongation//positive regulation of translational termination//regulation of translational elongation	GO:0043022//GO:0003723//GO:0003746	ribosome binding//RNA binding//translation elongation factor activity	GO:0005840	ribosome	KOG3271	Translation initiation factor 5A (eIF-5A)
Cluster-232.0	311	--	--	--	--	--	--	--	--	--	--	--	--	--	--	--	--	--	--	--	--	--	--	--	--	--	--	--	--
Cluster-12007.30502	1079	7397961	OIV90890.1	743	4.5e-76	hypothetical protein TanjilG_15623 [Lupinus angustifolius]	NM_001250696.1	BT089273	279	5.04e-142	Glycine max uncharacterized LOC100305594 (LOC100305594), mRNA >gb|BT089273.1| Soybean clone JCVI-FLGm-1F9 unknown mRNA	--	--	--	--	Q8LGG8	166	1.6e-10	Universal stress protein A-like protein OS=Arabidopsis thaliana GN=At3g01520 PE=1 SV=2	PF00582	Universal stress protein family	GO:0006950	response to stress	--	--	--	--	--	--
Cluster-16484.1	1613	11115258	PTQ30718.1	2051	1.4e-227	hypothetical protein MARPO_0120s0003 [Marchantia polymorpha]	KC702776.1	KC702776	885	0	Lygus lineolaris alpha-tubulin 2 mRNA, complete cds	K07374	TUBA	tubulin alpha	http://www.genome.jp/dbget-bin/www_bget?ko:K07374	Q9JJZ2	2080	2.8e-232	Tubulin alpha-8 chain OS=Mus musculus GN=Tuba8 PE=1 SV=1	PF00091	Tubulin/FtsZ family, GTPase domain	--	--	GO:0003924	GTPase activity	--	--	KOG1376	Alpha tubulin
Cluster-12007.47983	636	11120024	PTQ35484.1	188	6e-12	hypothetical protein MARPO_0071s0095 [Marchantia polymorpha]	--	--	--	--	--	K01228	GCS1	mannosyl-oligosaccharide glucosidase	http://www.genome.jp/dbget-bin/www_bget?ko:K01228	O88941	164	1.6e-10	Mannosyl-oligosaccharide glucosidase OS=Rattus norvegicus GN=Mogs PE=1 SV=1	PF14089	KinB-signalling pathway activation in sporulation	GO:0045881	positive regulation of sporulation resulting in formation of a cellular spore	--	--	--	--	KOG2161	Glucosidase I
Cluster-12529.0	883	--	--	--	--	--	--	--	--	--	--	--	--	--	--	--	--	--	--	--	--	--	--	--	--	--	--	--	--
Cluster-14224.0	795	--	--	--	--	--	--	--	--	--	--	--	--	--	--	--	--	--	--	--	--	--	--	--	--	--	--	--	--
Cluster-14298.0	1707	8693229	OVA18056.1	230	2.2e-16	RNA recognition motif domain [Macleaya cordata]	--	--	--	--	--	--	--	--	--	Q94901	701	2.4e-72	RNA-binding protein lark OS=Drosophila melanogaster GN=lark PE=1 SV=1	PF16367//PF00076//PF00098	RNA recognition motif//RNA recognition motif. (a.k.a. RRM, RBD, or RNP domain)//Zinc knuckle	--	--	GO:0008270//GO:0003676	zinc ion binding//nucleic acid binding	--	--	KOG0109	RNA-binding protein LARK, contains RRM and retroviral-type Zn-finger domains
Cluster-13825.0	666	9883	AAA64430.1	555	1.7e-54	cyclophilin [Vicia faba]	--	--	--	--	--	K03768	PPIB, ppiB	peptidyl-prolyl cis-trans isomerase B (cyclophilin B)	http://www.genome.jp/dbget-bin/www_bget?ko:K03768	P24367	570	1.4e-57	Peptidyl-prolyl cis-trans isomerase B OS=Gallus gallus GN=PPIB PE=2 SV=1	PF00160	Cyclophilin type peptidyl-prolyl cis-trans isomerase/CLD	GO:0000413//GO:0006457	protein peptidyl-prolyl isomerization//protein folding	GO:0003755	peptidyl-prolyl cis-trans isomerase activity	--	--	KOG0880	Peptidyl-prolyl cis-trans isomerase
Cluster-12351.0	411	3102523	ETV82483.1	374	1e-33	60S ribosomal protein L37 [Aphanomyces astaci]	--	--	--	--	--	K02922	RP-L37e, RPL37	large subunit ribosomal protein L37e	http://www.genome.jp/dbget-bin/www_bget?ko:K02922	Q962S7	418	3.7e-40	60S ribosomal protein L37 OS=Spodoptera frugiperda GN=RpL37 PE=3 SV=3	PF01907//PF01155//PF16685	Ribosomal protein L37e//Hydrogenase/urease nickel incorporation, metallochaperone, hypA//zinc RING finger of MSL2	GO:0006412//GO:0006464//GO:0042254	translation//cellular protein modification process//ribosome biogenesis	GO:0003735//GO:0061630//GO:0016151	structural constituent of ribosome//ubiquitin protein ligase activity//nickel cation binding	GO:0005840//GO:0005622	ribosome//intracellular	KOG3475	60S ribosomal protein L37
Cluster-12007.47024	2428	--	--	--	--	--	AC175311.4	AC175311	56	1.06e-17	Medicago truncatula clone mth2-45n8, complete sequence	--	--	--	--	--	--	--	--	PF08074	CHDCT2 (NUC038) domain	GO:0006355	regulation of transcription, DNA-templated	GO:0005524//GO:0003677//GO:0008270//GO:0016818	ATP binding//DNA binding//zinc ion binding//hydrolase activity, acting on acid anhydrides, in phosphorus-containing anhydrides	GO:0005634	nucleus	--	--
Cluster-12007.25470	1012	5775043	XP_014629113.1	182	4.7e-11	PREDICTED: uncharacterized protein LOC102659651 [Glycine max]	--	--	--	--	--	--	--	--	--	--	--	--	--	--	--	--	--	--	--	--	--	--	--
Cluster-213.0	532	10384950	PNY17931.1	211	1.1e-14	sterol glucosyltransferase-like protein [Trifolium pratense]	--	--	--	--	--	--	--	--	--	--	--	--	--	--	--	--	--	--	--	--	--	--	--
Cluster-16040.0	560	1486921	BAJ93696.1	560	3.8e-55	predicted protein [Hordeum vulgare subsp. vulgare]	JQ265942.2	JQ265942	149	4.69e-70	Litopenaeus vannamei Bip mRNA, complete cds	K09490	HSPA5, BIP	heat shock 70kDa protein 5	http://www.genome.jp/dbget-bin/www_bget?ko:K09490	Q91883	544	1.2e-54	78 kDa glucose-regulated protein OS=Xenopus laevis GN=hspa5 PE=2 SV=1	--	--	--	--	--	--	--	--	KOG0100	Molecular chaperones GRP78/BiP/KAR2, HSP70 superfamily
Cluster-20073.0	813	3131747	CDL67986.1	231	7.9e-17	putative serine..threonine protein kinase, partial [Olea europaea]	--	--	--	--	--	--	--	--	--	P04412	367	6e-34	Epidermal growth factor receptor OS=Drosophila melanogaster GN=Egfr PE=1 SV=3	PF07714	Protein tyrosine kinase	GO:0006468	protein phosphorylation	GO:0004672	protein kinase activity	--	--	--	--
Cluster-12007.35786	1719	6925233	GAU35768.1	475	8.5e-45	hypothetical protein TSUD_61280 [Trifolium subterraneum]	--	--	--	--	--	--	--	--	--	--	--	--	--	--	--	--	--	--	--	--	--	--	--
Cluster-12874.0	770	9337581	GAX75006.1	527	3.6e-51	hypothetical protein CEUSTIGMA_g2452.t1 [Chlamydomonas eustigma]	--	--	--	--	--	K02725	PSMA1	20S proteasome subunit alpha 6	http://www.genome.jp/dbget-bin/www_bget?ko:K02725	Q9R1P4	586	2.3e-59	Proteasome subunit alpha type-1 OS=Mus musculus GN=Psma1 PE=1 SV=1	PF00227	Proteasome subunit	GO:0051603	proteolysis involved in cellular protein catabolic process	GO:0004298	threonine-type endopeptidase activity	GO:0005839	proteasome core complex	KOG0863	20S proteasome, regulatory subunit alpha type PSMA1/PRE5
Cluster-12007.659	992	--	--	--	--	--	--	--	--	--	--	--	--	--	--	--	--	--	--	--	--	--	--	--	--	--	--	--	--
Cluster-12007.22128	458	--	--	--	--	--	AC187164.9	AC187164	71	8.66e-27	Glycine max clone gmw2-53i18, complete sequence	--	--	--	--	--	--	--	--	--	--	--	--	--	--	--	--	--	--
Cluster-12007.20415	544	--	--	--	--	--	--	--	--	--	--	--	--	--	--	--	--	--	--	PF12537//PF08429//PF03938//PF00427//PF07464//PF06881	The Golgi pH Regulator (GPHR) Family N-terminal//PLU-1-like protein//Outer membrane protein (OmpH-like)//Phycobilisome Linker polypeptide//Apolipophorin-III precursor (apoLp-III)//RNA polymerase II transcription factor SIII (Elongin) subunit A	GO:0006355//GO:0006869//GO:0055114//GO:0015979	regulation of transcription, DNA-templated//lipid transport//oxidation-reduction process//photosynthesis	GO:0008289//GO:0051082//GO:0016706	lipid binding//unfolded protein binding//oxidoreductase activity, acting on paired donors, with incorporation or reduction of molecular oxygen, 2-oxoglutarate as one donor, and incorporation of one atom each of oxygen into both donors	GO:0016020//GO:0030089//GO:0005576//GO:0016021//GO:0005634	membrane//phycobilisome//extracellular region//integral component of membrane//nucleus	--	--
Cluster-16812.0	742	4024042	XP_009351214.1	364	2.7e-32	PREDICTED: dolichyl-diphosphooligosaccharide--protein glycosyltransferase subunit 2-like, partial [Pyrus x bretschneideri]	--	--	--	--	--	K12667	SWP1, RPN2	oligosaccharyltransferase complex subunit delta (ribophorin II)	http://www.genome.jp/dbget-bin/www_bget?ko:K12667	Q5RBM1	418	6.7e-40	Dolichyl-diphosphooligosaccharide--protein glycosyltransferase subunit 2 OS=Pongo abelii GN=RPN2 PE=2 SV=1	PF05817	Oligosaccharyltransferase subunit Ribophorin II	GO:0006487	protein N-linked glycosylation	--	--	GO:0016021//GO:0008250	integral component of membrane//oligosaccharyltransferase complex	KOG2447	Oligosaccharyltransferase, delta subunit (ribophorin II)
Cluster-16982.0	1468	--	--	--	--	--	--	--	--	--	--	--	--	--	--	Q9I7K0	269	2.5e-22	Microtubule-associated protein Jupiter OS=Drosophila melanogaster GN=Jupiter PE=1 SV=2	--	--	--	--	--	--	--	--	--	--
Cluster-24801.1	1187	1479464	BAJ92600.1	534	8.5e-52	predicted protein [Hordeum vulgare subsp. vulgare]	--	--	--	--	--	K14396	PABPN1, PABP2	polyadenylate-binding protein 2	http://www.genome.jp/dbget-bin/www_bget?ko:K14396	Q28165	555	1.4e-55	Polyadenylate-binding protein 2 OS=Bos taurus GN=PABPN1 PE=1 SV=3	PF00076	RNA recognition motif. (a.k.a. RRM, RBD, or RNP domain)	--	--	GO:0003676	nucleic acid binding	--	--	KOG4209	Splicing factor RNPS1, SR protein superfamily
Cluster-24801.0	935	--	--	--	--	--	--	--	--	--	--	--	--	--	--	--	--	--	--	--	--	--	--	--	--	--	--	--	--
Cluster-7784.0	1176	6923947	GAU37021.1	865	3.5e-90	hypothetical protein TSUD_207270 [Trifolium subterraneum]	--	--	--	--	--	K10742	DNA2	DNA replication ATP-dependent helicase Dna2	http://www.genome.jp/dbget-bin/www_bget?ko:K10742	P0C2F6	329	2.2e-29	Putative ribonuclease H protein At1g65750 OS=Arabidopsis thaliana GN=At1g65750 PE=3 SV=1	--	--	--	--	--	--	--	--	--	--
Cluster-12007.45705	529	--	--	--	--	--	--	--	--	--	--	--	--	--	--	--	--	--	--	--	--	--	--	--	--	--	--	--	--
Cluster-12007.45706	1343	8164577	XP_020206856.1	141	3.6e-06	uncharacterized protein LOC109791902 [Cajanus cajan]	--	--	--	--	--	--	--	--	--	--	--	--	--	--	--	--	--	--	--	--	--	--	--
Cluster-24920.0	988	--	--	--	--	--	--	--	--	--	--	--	--	--	--	--	--	--	--	PF13903	PMP-22/EMP/MP20/Claudin tight junction	--	--	--	--	GO:0016021	integral component of membrane	--	--
Cluster-15644.0	581	1860666	AFK40303.1	704	8e-72	unknown [Lotus japonicus]	NM_001311676.1	AK402363	189	2.83e-92	Papilio polytes V-type proton ATPase 16 kDa proteolipid subunit (LOC106105786), mRNA >dbj|AK402363.1| Papilio polytes mRNA for vacuolar H[+] ATPase subunit 16-1, complete cds, sequence id: Pp-0122	K02155	ATPeV0C, ATP6L	V-type H+-transporting ATPase 16kDa proteolipid subunit	http://www.genome.jp/dbget-bin/www_bget?ko:K02155	P55277	701	8e-73	V-type proton ATPase 16 kDa proteolipid subunit OS=Heliothis virescens GN=VHA16 PE=2 SV=1	PF00137	ATP synthase subunit C	GO:0015992//GO:0015991	proton transport//ATP hydrolysis coupled proton transport	GO:0015078	hydrogen ion transmembrane transporter activity	GO:0033177	proton-transporting two-sector ATPase complex, proton-transporting domain	KOG0232	Vacuolar H+-ATPase V0 sector, subunits c/c'
Cluster-15644.1	1285	--	--	--	--	--	--	--	--	--	--	--	--	--	--	--	--	--	--	--	--	--	--	--	--	--	--	--	--
Cluster-15869.0	660	--	--	--	--	--	--	--	--	--	--	--	--	--	--	--	--	--	--	--	--	--	--	--	--	--	--	--	--
Cluster-12007.31060	2069	--	--	--	--	--	--	--	--	--	--	--	--	--	--	--	--	--	--	--	--	--	--	--	--	--	--	--	--
Cluster-12007.40864	1309	--	--	--	--	--	--	--	--	--	--	--	--	--	--	--	--	--	--	--	--	--	--	--	--	--	--	--	--
Cluster-12007.40865	1696	--	--	--	--	--	--	--	--	--	--	--	--	--	--	--	--	--	--	--	--	--	--	--	--	--	--	--	--
Cluster-21670.0	714	--	--	--	--	--	XM_014778885.1	XM_014778885	35	1.43e-06	PREDICTED: Glycine max uncharacterized LOC100804071 (LOC100804071), transcript variant X3, mRNA	--	--	--	--	--	--	--	--	--	--	--	--	--	--	--	--	--	--
Cluster-24127.0	720	--	--	--	--	--	--	--	--	--	--	--	--	--	--	--	--	--	--	--	--	--	--	--	--	--	--	--	--
Cluster-23213.0	1151	9373534	GAY04134.1	858	2.2e-89	enoyl-CoA hydratase, mitochondrial precursor [Pythium insidiosum]	XM_018026396.1	XM_018026396	92	4.83e-38	PREDICTED: Ceratina calcarata probable enoyl-CoA hydratase, mitochondrial (LOC108626002), mRNA	K07511	ECHS1	enoyl-CoA hydratase	http://www.genome.jp/dbget-bin/www_bget?ko:K07511	P34559	905	3.5e-96	Probable enoyl-CoA hydratase, mitochondrial OS=Caenorhabditis elegans GN=ech-6 PE=3 SV=1	PF16113//PF01343//PF00378	Enoyl-CoA hydratase/isomerase//Peptidase family S49//Enoyl-CoA hydratase/isomerase	GO:0008152//GO:0006508	metabolic process//proteolysis	GO:0003824//GO:0016836//GO:0008233	catalytic activity//hydro-lyase activity//peptidase activity	--	--	KOG1679	Enoyl-CoA hydratase
Cluster-22101.0	468	9374242	GAY03413.1	434	1.3e-40	eukaryotic translation initiation factor 2 subunit alpha [Pythium insidiosum]	--	--	--	--	--	K03237	EIF2S1	translation initiation factor 2 subunit 1	http://www.genome.jp/dbget-bin/www_bget?ko:K03237	P41374	534	1.5e-53	Eukaryotic translation initiation factor 2 subunit 1 OS=Drosophila melanogaster GN=eIF-2alpha PE=2 SV=1	PF00575	S1 RNA binding domain	--	--	GO:0003676	nucleic acid binding	--	--	KOG2916	Translation initiation factor 2, alpha subunit (eIF-2alpha)
Cluster-18298.0	541	10507441	PON38247.1	269	2.1e-21	hypothetical protein PanWU01x14_314030 [Parasponia andersonii]	EU414726.1	EU414726	426	0	Harpocera thoracica 28S ribosomal RNA gene, partial sequence	--	--	--	--	--	--	--	--	--	--	--	--	--	--	--	--	--	--
Cluster-12007.8421	384	--	--	--	--	--	--	--	--	--	--	--	--	--	--	--	--	--	--	--	--	--	--	--	--	--	--	--	--
Cluster-16302.0	642	10399373	POE54552.1	594	5e-59	40s ribosomal protein s17 [Quercus suber]	XM_013485188.1	XM_013485188	420	0	Aureobasidium subglaciale EXF-2481 hypothetical protein partial mRNA	K02962	RP-S17e, RPS17	small subunit ribosomal protein S17e	http://www.genome.jp/dbget-bin/www_bget?ko:K02962	P27770	609	4.1e-62	40S ribosomal protein S17 OS=Neurospora crassa (strain ATCC 24698 / 74-OR23-1A / CBS 708.71 / DSM 1257 / FGSC 987) GN=rps-17 PE=3 SV=1	PF00833//PF08152	Ribosomal S17//GUCT (NUC152) domain	GO:0006412//GO:0042254	translation//ribosome biogenesis	GO:0003735//GO:0003723//GO:0004386//GO:0005524	structural constituent of ribosome//RNA binding//helicase activity//ATP binding	GO:0005634//GO:0005840//GO:0005622	nucleus//ribosome//intracellular	KOG0187	40S ribosomal protein S17
Cluster-20909.0	1059	10427125	POE82304.1	1091	1.9e-116	mitochondrial outer membrane protein porin [Quercus suber]	XM_013568982.1	XM_013568982	606	0	Aureobasidium namibiae CBS 147.97 hypothetical protein partial mRNA	--	--	--	--	P07144	809	4.4e-85	Mitochondrial outer membrane protein porin OS=Neurospora crassa (strain ATCC 24698 / 74-OR23-1A / CBS 708.71 / DSM 1257 / FGSC 987) GN=B7H23.070 PE=2 SV=1	PF01483//PF01459	Proprotein convertase P-domain//Eukaryotic porin	GO:0006508//GO:0055085	proteolysis//transmembrane transport	GO:0004252	serine-type endopeptidase activity	GO:0005741	mitochondrial outer membrane	KOG3126	Porin/voltage-dependent anion-selective channel protein
Cluster-12007.48915	777	5670502	KRH40914.1	413	5.9e-38	hypothetical protein GLYMA_09G2855002, partial [Glycine max]	XM_016091460.1	XM_016091460	92	3.22e-38	PREDICTED: Arachis duranensis probable protein arginine N-methyltransferase 6 (LOC107471922), transcript variant X2, mRNA	K11437	PRMT6	protein arginine N-methyltransferase 6	http://www.genome.jp/dbget-bin/www_bget?ko:K11437	Q08A71	371	2e-34	Probable protein arginine N-methyltransferase 6 OS=Arabidopsis thaliana GN=PRMT6 PE=2 SV=1	PF01135//PF08241//PF05175//PF02527	Protein-L-isoaspartate(D-aspartate) O-methyltransferase (PCMT)//Methyltransferase domain//Methyltransferase small domain//rRNA small subunit methyltransferase G	GO:0006464//GO:0000154//GO:0046500//GO:0008152//GO:0006396//GO:0006479//GO:0006364	cellular protein modification process//rRNA modification//S-adenosylmethionine metabolic process//metabolic process//RNA processing//protein methylation//rRNA processing	GO:0008649//GO:0008168//GO:0004719	rRNA methyltransferase activity//methyltransferase activity//protein-L-isoaspartate (D-aspartate) O-methyltransferase activity	GO:0005737	cytoplasm	KOG1499	Protein arginine N-methyltransferase PRMT1 and related enzymes
Cluster-12007.35437	309	--	--	--	--	--	--	--	--	--	--	--	--	--	--	--	--	--	--	--	--	--	--	--	--	--	--	--	--
Cluster-22997.0	1100	--	--	--	--	--	--	--	--	--	--	--	--	--	--	--	--	--	--	PF04434	SWIM zinc finger	--	--	GO:0008270	zinc ion binding	--	--	--	--
Cluster-14340.0	811	--	--	--	--	--	--	--	--	--	--	--	--	--	--	P38040	228	7.9e-18	Guanine nucleotide-binding protein subunit gamma-1 OS=Drosophila melanogaster GN=Ggamma1 PE=2 SV=1	PF00631//PF00721	GGL domain//Virus coat protein (TMV like)	GO:0007165//GO:0007186	signal transduction//G-protein coupled receptor signaling pathway	GO:0004871//GO:0005198	signal transducer activity//structural molecule activity	GO:0005834//GO:0019028	heterotrimeric G-protein complex//viral capsid	--	--
Cluster-16417.0	1268	1470915	BAK02675.1	997	1.9e-105	predicted protein [Hordeum vulgare subsp. vulgare]	XM_015763975.1	XM_015763975	41	1.2e-09	PREDICTED: Oryza sativa Japonica Group senescence-specific cysteine protease SAG39 (LOC4351963), mRNA	K16292	CEP, CYSEP	KDEL-tailed cysteine endopeptidase	http://www.genome.jp/dbget-bin/www_bget?ko:K16292	Q95029	1158	1.8e-125	Cathepsin L OS=Drosophila melanogaster GN=Cp1 PE=2 SV=2	PF00112//PF03051	Papain family cysteine protease//Peptidase C1-like family	GO:0006508	proteolysis	GO:0004197//GO:0008234	cysteine-type endopeptidase activity//cysteine-type peptidase activity	--	--	KOG1543	Cysteine proteinase Cathepsin L
Cluster-15303.0	396	1338839	XP_002953563.1	285	2.1e-23	component of cytosolic 80S ribosome and 60S large subunit [Volvox carteri f. nagariensis]	GU120436.1	GU120436	69	9.59e-26	Chrysomela tremulae ribosomal protein L36 (RpL36) mRNA, complete cds	K02920	RP-L36e, RPL36	large subunit ribosomal protein L36e	http://www.genome.jp/dbget-bin/www_bget?ko:K02920	P49630	411	2.3e-39	60S ribosomal protein L36 OS=Drosophila melanogaster GN=RpL36 PE=1 SV=1	PF01158	Ribosomal protein L36e	GO:0042254//GO:0006412	ribosome biogenesis//translation	GO:0003735	structural constituent of ribosome	GO:0005622//GO:0005840	intracellular//ribosome	KOG3452	60S ribosomal protein L36
Cluster-12007.15143	1528	7411611	OIW04541.1	341	2.6e-29	hypothetical protein TanjilG_13923 [Lupinus angustifolius]	--	--	--	--	--	--	--	--	--	--	--	--	--	--	--	--	--	--	--	--	--	--	--
Cluster-12007.7833	2410	3583306	XP_008346210.1	232	1.8e-16	PREDICTED: E3 ubiquitin-protein ligase RNF4-like isoform X2 [Malus domestica]	XM_016720529.1	XM_016720529	40	8.28e-09	PREDICTED: Capsicum annuum E3 ubiquitin-protein ligase RNF4-like (LOC107873611), mRNA	--	--	--	--	--	--	--	--	PF17123//PF16685//PF13639//PF03854//PF11789//PF14634//PF00097//PF12678//PF12861//PF11023	RING-like zinc finger//zinc RING finger of MSL2//Ring finger domain//P-11 zinc finger//Zinc-finger of the MIZ type in Nse subunit//zinc-RING finger domain//Zinc finger, C3HC4 type (RING finger)//RING-H2 zinc finger//Anaphase-promoting complex subunit 11 RING-H2 finger//Zinc-ribbon containing domain	GO:0016567	protein ubiquitination	GO:0046872//GO:0061630//GO:0003723//GO:0008270//GO:0005515//GO:0004842	metal ion binding//ubiquitin protein ligase activity//RNA binding//zinc ion binding//protein binding//ubiquitin-protein transferase activity	GO:0005680//GO:0005887	anaphase-promoting complex//integral component of plasma membrane	--	--
Cluster-12007.19292	1256	5628675	KRG99079.1	223	1e-15	hypothetical protein GLYMA_18G119200 [Glycine max]	--	--	--	--	--	--	--	--	--	--	--	--	--	--	--	--	--	--	--	--	--	--	--
Cluster-25855.0	740	10657704	XP_023877282.1	591	1.3e-58	nascent polypeptide-associated complex subunit beta [Quercus suber]	XM_013570604.1	XM_013570604	225	3.56e-112	Aureobasidium namibiae CBS 147.97 nascent polypeptide-associated complex subunit beta partial mRNA	K01527	EGD1, BTF3	nascent polypeptide-associated complex subunit beta	http://www.genome.jp/dbget-bin/www_bget?ko:K01527	Q0ULD0	584	3.8e-59	Nascent polypeptide-associated complex subunit beta OS=Phaeosphaeria nodorum (strain SN15 / ATCC MYA-4574 / FGSC 10173) GN=EGD1 PE=3 SV=1	--	--	--	--	--	--	--	--	KOG2240	RNA polymerase II general transcription factor BTF3 and related proteins
Cluster-12007.1298	1962	10366961	PNX99941.1	388	1.2e-34	cysteine-rich receptor-like protein kinase, partial [Trifolium pratense]	--	--	--	--	--	--	--	--	--	Q9C6W5	193	2.2e-13	ABC transporter G family member 14 OS=Arabidopsis thaliana GN=ABCG14 PE=2 SV=1	--	--	--	--	--	--	--	--	--	--
Cluster-217.0	1112	--	--	--	--	--	--	--	--	--	--	--	--	--	--	--	--	--	--	--	--	--	--	--	--	--	--	--	--
Cluster-14280.0	600	3150414	EWM26001.1	216	3.2e-15	elav-like protein 2 [Nannochloropsis gaditana]	--	--	--	--	--	--	--	--	--	Q14576	347	9.3e-32	ELAV-like protein 3 OS=Homo sapiens GN=ELAVL3 PE=2 SV=3	PF00076	RNA recognition motif. (a.k.a. RRM, RBD, or RNP domain)	--	--	GO:0003676	nucleic acid binding	--	--	KOG0145	RNA-binding protein ELAV/HU (RRM superfamily)
Cluster-12007.2926	1251	10348410	PNX81390.1	302	7.1e-25	transposon Tf2-1 polyprotein, partial [Trifolium pratense]	--	--	--	--	--	--	--	--	--	P92523	186	9e-13	Uncharacterized mitochondrial protein AtMg00860 OS=Arabidopsis thaliana GN=AtMg00860 PE=4 SV=1	PF08188	Spermatozal protamine family	GO:0035092	sperm chromatin condensation	GO:0003677	DNA binding	GO:0000228	nuclear chromosome	--	--
Cluster-12007.7199	1835	10363242	PNX96222.1	1113	9.5e-119	retrovirus-related Pol polyprotein from transposon TNT 1-94 [Trifolium pratense]	HM061166.1	HM061166	41	1.75e-09	Hypericum perforatum clone BAC 25H09 genomic sequence	--	--	--	--	P04146	461	1.7e-44	Copia protein OS=Drosophila melanogaster GN=GIP PE=1 SV=3	--	--	--	--	--	--	--	--	--	--
Cluster-27420.2	742	1468549	BAK02104.1	795	2.9e-82	predicted protein [Hordeum vulgare subsp. vulgare]	--	--	--	--	--	K03456	PPP2R1	serine/threonine-protein phosphatase 2A regulatory subunit A	http://www.genome.jp/dbget-bin/www_bget?ko:K03456	P30153	852	3.2e-90	Serine/threonine-protein phosphatase 2A 65 kDa regulatory subunit A alpha isoform OS=Homo sapiens GN=PPP2R1A PE=1 SV=4	PF02985	HEAT repeat	--	--	GO:0005515	protein binding	--	--	KOG0211	Protein phosphatase 2A regulatory subunit A and related proteins
Cluster-12007.9839	605	6291610	XP_016177719.1	506	7.6e-49	monothiol glutaredoxin-S2 [Arachis ipaensis]	XM_007154176.1	XM_007154176	223	3.72e-111	Phaseolus vulgaris hypothetical protein (PHAVU_003G102000g) mRNA, complete cds	K03676	grxC, GLRX, GLRX2	glutaredoxin 3	http://www.genome.jp/dbget-bin/www_bget?ko:K03676	Q8L8Z8	445	4e-43	Monothiol glutaredoxin-S2 OS=Arabidopsis thaliana GN=GRXS2 PE=3 SV=1	PF00462	Glutaredoxin	GO:0006118//GO:0045454	obsolete electron transport//cell redox homeostasis	GO:0015035//GO:0009055	protein disulfide oxidoreductase activity//electron carrier activity	--	--	--	--
Cluster-12007.41295	1522	--	--	--	--	--	--	--	--	--	--	--	--	--	--	--	--	--	--	--	--	--	--	--	--	--	--	--	--
Cluster-12007.44245	2206	10367670	PNY00651.1	385	3e-34	retrotransposon-related protein, partial [Trifolium pratense]	--	--	--	--	--	--	--	--	--	P53849	138	5.9e-07	Zinc finger protein GIS2 OS=Saccharomyces cerevisiae (strain ATCC 204508 / S288c) GN=GIS2 PE=1 SV=1	PF00098//PF02805//PF10425	Zinc knuckle//Metal binding domain of Ada//C-terminus of bacterial fibrinogen-binding adhesin	GO:0006281//GO:0007155//GO:0006355	DNA repair//cell adhesion//regulation of transcription, DNA-templated	GO:0003676//GO:0008270//GO:0008168//GO:0003677	nucleic acid binding//zinc ion binding//methyltransferase activity//DNA binding	GO:0005618	cell wall	KOG4400	E3 ubiquitin ligase interacting with arginine methyltransferase
Cluster-23524.0	2802	10682751	XP_023901564.1	538	6.9e-52	uncharacterized protein LOC112013405 isoform X2 [Quercus suber]	XM_006594687.2	XM_006594687	362	0	PREDICTED: Glycine max uncharacterized LOC100803849 (LOC100803849), mRNA	--	--	--	--	O14114	307	1.9e-26	Uncharacterized AAA domain-containing protein C31G5.19 OS=Schizosaccharomyces pombe (strain 972 / ATCC 24843) GN=SPAC31G5.19 PE=3 SV=1	PF00004//PF03608	ATPase family associated with various cellular activities (AAA)//PTS system enzyme II sorbitol-specific factor	GO:0009401	phosphoenolpyruvate-dependent sugar phosphotransferase system	GO:0005524	ATP binding	GO:0016021	integral component of membrane	KOG0732	AAA+-type ATPase containing the bromodomain
Cluster-13153.0	1783	--	--	--	--	--	--	--	--	--	--	--	--	--	--	--	--	--	--	--	--	--	--	--	--	--	--	--	--
Cluster-12007.31291	2772	6203786	KYP46112.1	628	2.5e-62	Retrovirus-related Pol polyprotein from transposon TNT 1-94 [Cajanus cajan]	--	--	--	--	--	--	--	--	--	P92519	257	1.2e-20	Uncharacterized mitochondrial protein AtMg00810 OS=Arabidopsis thaliana GN=AtMg00810 PE=4 SV=1	--	--	--	--	--	--	--	--	--	--
Cluster-9148.0	1113	--	--	--	--	--	--	--	--	--	--	--	--	--	--	--	--	--	--	PF08782	c-SKI Smad4 binding domain	--	--	GO:0046332	SMAD binding	--	--	--	--
Cluster-20046.0	517	--	--	--	--	--	--	--	--	--	--	--	--	--	--	Q14978	130	1.2e-06	Nucleolar and coiled-body phosphoprotein 1 OS=Homo sapiens GN=NOLC1 PE=1 SV=2	--	--	--	--	--	--	--	--	--	--
Cluster-12007.34	899	10427556	POE82735.1	757	8.9e-78	60s ribosomal protein l11 [Quercus suber]	XM_018183315.1	XM_018183315	338	6.64e-175	Paraphaeosphaeria sporulosa 60S ribosomal protein L11 partial mRNA	K02868	RP-L11e, RPL11	large subunit ribosomal protein L11e	http://www.genome.jp/dbget-bin/www_bget?ko:K02868	Q7RVN0	708	1.9e-73	60S ribosomal protein L11 OS=Neurospora crassa (strain ATCC 24698 / 74-OR23-1A / CBS 708.71 / DSM 1257 / FGSC 987) GN=rpl-11 PE=3 SV=2	--	--	--	--	--	--	--	--	KOG0397	60S ribosomal protein L11
Cluster-12007.19729	562	--	--	--	--	--	--	--	--	--	--	--	--	--	--	--	--	--	--	--	--	--	--	--	--	--	--	--	--
Cluster-16537.0	697	707350	ACG43506.1	715	5.1e-73	leucine aminopeptidase 3 [Zea mays]	XM_010343150.1	XM_010343150	44	1.38e-11	PREDICTED: Saimiri boliviensis boliviensis aminopeptidase-like 1 (NPEPL1), mRNA	K09611	NPEPL1	probable aminopeptidase NPEPL1	http://www.genome.jp/dbget-bin/www_bget?ko:K09611	Q8NDH3	712	5.1e-74	Probable aminopeptidase NPEPL1 OS=Homo sapiens GN=NPEPL1 PE=1 SV=3	PF00883	Cytosol aminopeptidase family, catalytic domain	GO:0006508	proteolysis	GO:0004177	aminopeptidase activity	GO:0005622	intracellular	KOG2597	Predicted aminopeptidase of the M17 family
Cluster-28110.0	733	10570576	POO01383.1	351	8.7e-31	Terminal organelle assembly protein [Trema orientalis]	--	--	--	--	--	K09503	DNAJA2	DnaJ homolog subfamily A member 2	http://www.genome.jp/dbget-bin/www_bget?ko:K09503	Q2HJ94	386	3.4e-36	DnaJ homolog subfamily A member 2 OS=Bos taurus GN=DNAJA2 PE=2 SV=1	--	--	--	--	--	--	--	--	KOG0712	Molecular chaperone (DnaJ superfamily)
Cluster-12007.8218	752	10649726	XP_023871003.1	829	3.3e-86	elongation factor 1-alpha-like [Quercus suber]	AK108309.1	AK108309	619	0	Oryza sativa Japonica Group cDNA clone:002-141-F09, full insert sequence	K03231	EEF1A	elongation factor 1-alpha	http://www.genome.jp/dbget-bin/www_bget?ko:K03231	Q00251	817	3.7e-86	Elongation factor 1-alpha OS=Aureobasidium pullulans GN=TEF1 PE=3 SV=1	PF03144	Elongation factor Tu domain 2	--	--	GO:0005525	GTP binding	--	--	KOG0052	Translation elongation factor EF-1 alpha/Tu
Cluster-12007.27898	674	3384833	AIA61049.1	458	3.1e-43	cytochrome c oxidase subunit 2 ..mitochondrion.. ..mitochondrion.. [Cyanidiaceae sp. MX-AZ01]	KM244706.1	KM244706	73	1.01e-27	Cheilomenes sexmaculata isolate CL79 mitochondrion, partial genome	K02261	COX2	cytochrome c oxidase subunit 2	http://www.genome.jp/dbget-bin/www_bget?ko:K02261	P25002	486	7.9e-48	Cytochrome c oxidase subunit 2 OS=Pisaster ochraceus GN=COII PE=3 SV=1	--	--	--	--	--	--	--	--	KOG4767	Cytochrome c oxidase, subunit II, and related proteins
Cluster-24681.0	998	--	--	--	--	--	--	--	--	--	--	--	--	--	--	--	--	--	--	--	--	--	--	--	--	--	--	--	--
Cluster-14141.0	379	--	--	--	--	--	CP013031.1	CP013031	379	0	Escherichia coli strain H1827/12, complete genome	--	--	--	--	P64500	332	3.2e-30	Uncharacterized protein YebO OS=Escherichia coli O6:H1 (strain CFT073 / ATCC 700928 / UPEC) GN=yebO PE=4 SV=1	PF08496//PF04977//PF00558	Peptidase family S49 N-terminal//Septum formation initiator//Vpu protein	GO:0006812//GO:0019076//GO:0032801//GO:0007049	cation transport//viral release from host cell//receptor catabolic process//cell cycle	GO:0005261//GO:0004252	cation channel activity//serine-type endopeptidase activity	GO:0033644//GO:0005886	host cell membrane//plasma membrane	--	--
Cluster-16553.0	1511	--	--	--	--	--	--	--	--	--	--	--	--	--	--	--	--	--	--	--	--	--	--	--	--	--	--	--	--
Cluster-16841.0	766	--	--	--	--	--	--	--	--	--	--	--	--	--	--	--	--	--	--	PF11610	Scaffold protein Ste5-Fus5 binding region	--	--	GO:0019900	kinase binding	--	--	--	--
Cluster-17878.0	761	10319565	PNW87343.1	254	1.6e-19	hypothetical protein CHLRE_02g118850v5 [Chlamydomonas reinhardtii]	--	--	--	--	--	K08762	DBI, ACBP	diazepam-binding inhibitor (GABA receptor modulator, acyl-CoA-binding protein)	http://www.genome.jp/dbget-bin/www_bget?ko:K08762	P0C8L7	285	1.8e-24	Putative acyl-CoA-binding protein OS=Hypsibius dujardini PE=3 SV=1	PF00887	Acyl CoA binding protein	--	--	GO:0000062	fatty-acyl-CoA binding	--	--	KOG0817	Acyl-CoA-binding protein
Cluster-12007.50340	934	--	--	--	--	--	--	--	--	--	--	--	--	--	--	--	--	--	--	--	--	--	--	--	--	--	--	--	--
Cluster-25034.0	933	--	--	--	--	--	--	--	--	--	--	--	--	--	--	--	--	--	--	--	--	--	--	--	--	--	--	--	--
Cluster-28089.1	1552	4024176	XP_009351413.1	462	2.5e-43	PREDICTED: innexin inx1-like, partial [Pyrus x bretschneideri]	--	--	--	--	--	--	--	--	--	Q9VAS7	1202	1.7e-130	Innexin inx3 OS=Drosophila melanogaster GN=Inx3 PE=1 SV=1	PF00876	Innexin	--	--	--	--	GO:0005921	gap junction	--	--
Cluster-21532.1	904	--	--	--	--	--	--	--	--	--	--	--	--	--	--	--	--	--	--	--	--	--	--	--	--	--	--	--	--
Cluster-21532.0	911	--	--	--	--	--	--	--	--	--	--	--	--	--	--	--	--	--	--	--	--	--	--	--	--	--	--	--	--
Cluster-23171.0	2097	8573603	XP_020973390.1	378	1.8e-33	AT-hook motif nuclear-localized protein 11-like isoform X1 [Arachis ipaensis]	--	--	--	--	--	--	--	--	--	Q4V3E0	263	1.8e-21	AT-hook motif nuclear-localized protein 7 OS=Arabidopsis thaliana GN=AHL7 PE=2 SV=1	--	--	--	--	--	--	--	--	--	--
Cluster-18958.0	715	4191986	XP_009840514.1	260	3e-20	hypothetical protein H257_14409 [Aphanomyces astaci]	--	--	--	--	--	K12948	SPCS3, SPC3	signal peptidase complex subunit 3	http://www.genome.jp/dbget-bin/www_bget?ko:K12948	Q9VCA9	567	3.4e-57	Signal peptidase complex subunit 3 OS=Drosophila melanogaster GN=Spase22-23 PE=2 SV=1	PF04573	Signal peptidase subunit	GO:0006465	signal peptide processing	GO:0008233	peptidase activity	GO:0005787//GO:0016021	signal peptidase complex//integral component of membrane	KOG3372	Signal peptidase complex subunit
Cluster-12007.230	968	7610547	XP_019461231.1	405	6.3e-37	PREDICTED: B3 domain-containing transcription factor VRN1-like [Lupinus angustifolius]	AP010268.1	AP010268	136	1.4e-62	Lotus japonicus genomic DNA, chromosome 1, clone: LjT28C03, TM1818, complete sequence	--	--	--	--	Q9XIB4	227	1.2e-17	B3 domain-containing protein At1g49475 OS=Arabidopsis thaliana GN=At1g49475 PE=2 SV=2	PF02362	B3 DNA binding domain	--	--	GO:0003677	DNA binding	--	--	--	--
Cluster-3675.0	696	6936204	GAU24845.1	167	1.8e-09	hypothetical protein TSUD_157590 [Trifolium subterraneum]	--	--	--	--	--	--	--	--	--	--	--	--	--	--	--	--	--	--	--	--	--	--	--
Cluster-12628.0	438	10432930	POE88109.1	322	1.2e-27	glutaredoxin [Quercus suber]	XM_013576208.1	XM_013576208	273	4.22e-139	Aureobasidium namibiae CBS 147.97 glutaredoxin partial mRNA	K03676	grxC, GLRX, GLRX2	glutaredoxin 3	http://www.genome.jp/dbget-bin/www_bget?ko:K03676	Q9ZR41	242	1e-19	Glutaredoxin OS=Solanum lycopersicum PE=3 SV=1	PF00462//PF00085//PF01323	Glutaredoxin//Thioredoxin//DSBA-like thioredoxin domain	GO:0006118//GO:0045454	obsolete electron transport//cell redox homeostasis	GO:0015035//GO:0009055	protein disulfide oxidoreductase activity//electron carrier activity	--	--	KOG1752	Glutaredoxin and related proteins
Cluster-12290.0	865	5349334	KOO28186.1	986	2.4e-104	actin-like protein [Chrysochromulina sp. CCMP291]	KC702777.1	KC702777	348	1.76e-180	Lygus lineolaris actin 1 mRNA, complete cds	K18584	ACTR3, ARP3	actin-related protein 3	http://www.genome.jp/dbget-bin/www_bget?ko:K18584	P32392	1279	1.1e-139	Actin-related protein 3 OS=Drosophila melanogaster GN=Arp3 PE=2 SV=3	PF12153//PF06723	LPS binding domain of CAP18 (C terminal)//MreB/Mbl protein	GO:0000902//GO:0042742	cell morphogenesis//defense response to bacterium	--	--	--	--	KOG0678	Actin-related protein Arp2/3 complex, subunit Arp3
Cluster-12007.13835	1312	--	--	--	--	--	--	--	--	--	--	--	--	--	--	--	--	--	--	--	--	--	--	--	--	--	--	--	--
Cluster-21419.0	862	--	--	--	--	--	XM_012667723.1	XM_012667723	124	5.83e-56	PREDICTED: Monomorium pharaonis zinc finger protein castor homolog 1-like (LOC105829072), transcript variant X2, mRNA	--	--	--	--	Q9CWL2	355	1.6e-32	Zinc finger protein castor homolog 1 OS=Mus musculus GN=Casz1 PE=2 SV=3	--	--	--	--	--	--	--	--	--	--
Cluster-114.0	608	--	--	--	--	--	KM399257.1	KM399257	39	7.21e-09	Phaseolus vulgaris FMN-linked oxidoreductases superfamily protein mRNA, partial cds	--	--	--	--	--	--	--	--	--	--	--	--	--	--	--	--	--	--
Cluster-23534.0	666	7714603	XP_019708917.1	563	2.1e-55	PREDICTED: adenylate kinase 4-like isoform X3 [Elaeis guineensis]	--	--	--	--	--	K00939	adk, AK	adenylate kinase	http://www.genome.jp/dbget-bin/www_bget?ko:K00939	B4PAR6	647	1.7e-66	Adenylate kinase OS=Drosophila yakuba GN=Adk2 PE=3 SV=1	PF05191	Adenylate kinase, active site lid	GO:0046034//GO:0006144	ATP metabolic process//purine nucleobase metabolic process	GO:0004017	adenylate kinase activity	--	--	KOG3078	Adenylate kinase
Cluster-12007.39700	1483	--	--	--	--	--	--	--	--	--	--	--	--	--	--	Q5ZIR1	568	5.4e-57	Endophilin-B1 OS=Gallus gallus GN=SH3GLB1 PE=2 SV=1	PF02601//PF03114//PF04799//PF07749	Exonuclease VII, large subunit//BAR domain//fzo-like conserved region//Endoplasmic reticulum protein ERp29, C-terminal domain	GO:0008053//GO:0006308	mitochondrial fusion//DNA catabolic process	GO:0005515//GO:0003924//GO:0008855	protein binding//GTPase activity//exodeoxyribonuclease VII activity	GO:0016021//GO:0005737//GO:0009318//GO:0005783//GO:0005741	integral component of membrane//cytoplasm//exodeoxyribonuclease VII complex//endoplasmic reticulum//mitochondrial outer membrane	KOG3725	SH3 domain protein SH3GLB
Cluster-12007.31155	5295	5365354	XP_013675236.1	608	9.9e-60	uracil-DNA glycosylase, mitochondrial [Brassica napus]	--	--	--	--	--	K03648	UNG, UDG	uracil-DNA glycosylase	http://www.genome.jp/dbget-bin/www_bget?ko:K03648	P13051	708	1.1e-72	Uracil-DNA glycosylase OS=Homo sapiens GN=UNG PE=1 SV=2	PF04505//PF00466	Interferon-induced transmembrane protein//Ribosomal protein L10	GO:0042254//GO:0009607	ribosome biogenesis//response to biotic stimulus	--	--	GO:0016021//GO:0005622	integral component of membrane//intracellular	KOG2994	Uracil DNA glycosylase
Cluster-12007.22650	4525	10374099	PNY07080.1	2494	1.7e-278	ATP-dependent DNA helicase PIF1, partial [Trifolium pratense]	AP010318.1	AP010318	123	1.14e-54	Lotus japonicus genomic DNA, chromosome 6, clone: LjB01J04, BM1377, complete sequence	--	--	--	--	Q0R4F1	185	4.3e-12	ATP-dependent DNA helicase PIF1 OS=Xenopus laevis GN=pif1 PE=2 SV=1	PF05970//PF00225//PF07684//PF02689//PF02028//PF05840	PIF1-like helicase//Kinesin motor domain//NOTCH protein//Helicase//BCCT, betaine/carnitine/choline family transporter//Bacteriophage replication gene A protein (GPA)	GO:0006810//GO:0007018//GO:0000723//GO:0007017//GO:0007219//GO:0030154//GO:0006260//GO:0006281//GO:0007275	transport//microtubule-based movement//telomere maintenance//microtubule-based process//Notch signaling pathway//cell differentiation//DNA replication//DNA repair//multicellular organismal development	GO:0008017//GO:0004386//GO:0003678//GO:0003777//GO:0005524//GO:0005215	microtubule binding//helicase activity//DNA helicase activity//microtubule motor activity//ATP binding//transporter activity	GO:0005657//GO:0016021//GO:0016020//GO:0005874//GO:0045298	replication fork//integral component of membrane//membrane//microtubule//tubulin complex	--	--
Cluster-12007.22653	936	7144900	XP_018464955.1	201	2.7e-13	PREDICTED: uncharacterized protein LOC108836272 [Raphanus sativus]	--	--	--	--	--	--	--	--	--	--	--	--	--	--	--	--	--	--	--	--	--	--	--
Cluster-16293.0	448	1476013	BAJ95967.1	482	3.4e-46	predicted protein [Hordeum vulgare subsp. vulgare]	EF541358.1	EF541358	234	2.07e-117	Lygus lineolaris clone O47 ribosomal subunit S17e (S17e) mRNA, complete cds	K02962	RP-S17e, RPS17	small subunit ribosomal protein S17e	http://www.genome.jp/dbget-bin/www_bget?ko:K02962	Q962R2	563	6.2e-57	40S ribosomal protein S17 OS=Spodoptera frugiperda GN=RpS17 PE=2 SV=3	PF00833	Ribosomal S17	GO:0042254//GO:0006412	ribosome biogenesis//translation	GO:0003735	structural constituent of ribosome	GO:0005622//GO:0005840	intracellular//ribosome	KOG0187	40S ribosomal protein S17
Cluster-20914.0	878	7058931	XP_007020057.2	144	1e-06	PREDICTED: 22.0 kDa class IV heat shock protein [Theobroma cacao]	--	--	--	--	--	--	--	--	--	P82147	344	3e-31	Protein lethal(2)essential for life OS=Drosophila melanogaster GN=l(2)efl PE=1 SV=1	--	--	--	--	--	--	--	--	--	--
Cluster-12007.4032	1155	3226957	XP_007157911.1	138	6.8e-06	hypothetical protein PHAVU_002G108200g [Phaseolus vulgaris]	--	--	--	--	--	--	--	--	--	--	--	--	--	--	--	--	--	--	--	--	--	--	--
Cluster-12007.4031	3974	6204248	KYP46574.1	1421	4e-154	hypothetical protein KK1_031804 [Cajanus cajan]	AC235307.1	AC235307	400	0	Glycine max strain Williams 82 clone GM_WBb0068O17, complete sequence	--	--	--	--	--	--	--	--	--	--	--	--	--	--	--	--	--	--
Cluster-14840.0	888	9937863	PKI45768.1	898	3.9e-94	hypothetical protein CRG98_033775 [Punica granatum]	XM_002611657.1	XM_002611657	121	2.8e-54	Branchiostoma floridae hypothetical protein, mRNA	K02985	RP-S3e, RPS3	small subunit ribosomal protein S3e	http://www.genome.jp/dbget-bin/www_bget?ko:K02985	P48153	965	3e-103	40S ribosomal protein S3 OS=Manduca sexta GN=RpS3 PE=2 SV=1	PF07650	KH domain	--	--	GO:0003723	RNA binding	--	--	KOG3181	40S ribosomal protein S3
Cluster-12007.2063	551	5119921	KMS93407.1	303	2.4e-25	hypothetical protein BVRB_031790 [Beta vulgaris subsp. vulgaris]	CP011390.1	CP011390	463	0	Flavisolibacter sp. LCS9, complete genome	--	--	--	--	--	--	--	--	--	--	--	--	--	--	--	--	--	--
Cluster-14967.0	312	--	--	--	--	--	XR_001228877.1	XR_001228877	62	5.74e-22	PREDICTED: Amyelois transitella uncharacterized LOC106143051 (LOC106143051), ncRNA	--	--	--	--	--	--	--	--	--	--	--	--	--	--	--	--	--	--
Cluster-8378.0	1553	5621371	KRG91773.1	229	2.6e-16	hypothetical protein GLYMA_20G173300 [Glycine max]	--	--	--	--	--	K15448	TRM112, TRMT112	multifunctional methyltransferase subunit TRM112	http://www.genome.jp/dbget-bin/www_bget?ko:K15448	Q8LFJ5	144	8.3e-08	Multifunctional methyltransferase subunit TRM112-like protein At1g22270 OS=Arabidopsis thaliana GN=At1g22270 PE=2 SV=1	--	--	--	--	--	--	--	--	--	--
Cluster-17595.0	1044	--	--	--	--	--	--	--	--	--	--	--	--	--	--	--	--	--	--	PF13855//PF09606	Leucine rich repeat//ARC105 or Med15 subunit of Mediator complex non-fungal	GO:0006357	regulation of transcription from RNA polymerase II promoter	GO:0001104//GO:0005515	RNA polymerase II transcription cofactor activity//protein binding	GO:0016592	mediator complex	--	--
Cluster-12007.42558	502	5720967	XP_014494784.1	259	2.8e-20	short-chain dehydrogenase reductase 3b [Vigna radiata var. radiata]	XM_016113367.1	XM_016113367	58	1.61e-19	PREDICTED: Arachis duranensis short-chain dehydrogenase reductase 3b-like (LOC107492348), transcript variant X5, mRNA	--	--	--	--	Q94K41	197	1.9e-14	Short-chain dehydrogenase reductase 3b OS=Arabidopsis thaliana GN=SDR3b PE=2 SV=1	PF06072	Alphaherpesvirus tegument protein US9	--	--	--	--	GO:0019033	viral tegument	--	--
Cluster-12007.42554	490	--	--	--	--	--	AP006432.1	AP006432	48	5.69e-14	Lotus japonicus genomic DNA, chromosome 4, clone: LjT14C18, TM0330, complete sequence	--	--	--	--	--	--	--	--	--	--	--	--	--	--	--	--	--	--
Cluster-20433.0	901	10430204	POE85383.1	189	6.5e-12	mitochondria fission 1 protein [Quercus suber]	--	--	--	--	--	--	--	--	--	Q9Y3D6	333	5.9e-30	Mitochondrial fission 1 protein OS=Homo sapiens GN=FIS1 PE=1 SV=2	--	--	--	--	--	--	--	--	KOG3364	Membrane protein involved in organellar division
Cluster-21820.0	494	1473026	BAJ91236.1	155	3.1e-08	predicted protein [Hordeum vulgare subsp. vulgare]	NM_001160249.1	NM_001160249	74	2.02e-28	Tribolium castaneum ATP-dependent RNA helicase belle (belle), mRNA	--	--	--	--	Q9VHP0	123	7.2e-06	ATP-dependent RNA helicase bel OS=Drosophila melanogaster GN=bel PE=1 SV=1	--	--	--	--	--	--	--	--	--	--
Cluster-12007.7541	1730	6194400	KYP36726.1	245	4e-18	hypothetical protein KK1_042134, partial [Cajanus cajan]	XR_417256.2	XR_417256	72	9.62e-27	PREDICTED: Glycine max uncharacterized LOC100815741 (LOC100815741), ncRNA	--	--	--	--	--	--	--	--	--	--	--	--	--	--	--	--	--	--
Cluster-12007.39144	4389	6170467	XP_015963408.1	2057	7.8e-228	protein FAR1-RELATED SEQUENCE 5-like [Arachis duranensis]	XM_014779509.1	XM_014779509	71	8.89e-26	PREDICTED: Glycine max protein root UVB sensitive 4-like (LOC100783222), transcript variant X2, mRNA	--	--	--	--	Q9SZL8	899	6.7e-95	Protein FAR1-RELATED SEQUENCE 5 OS=Arabidopsis thaliana GN=FRS5 PE=2 SV=1	PF04434//PF00872	SWIM zinc finger//Transposase, Mutator family	GO:0006313	transposition, DNA-mediated	GO:0008270//GO:0004803//GO:0003677	zinc ion binding//transposase activity//DNA binding	--	--	--	--
Cluster-23900.0	512	10433142	POE88321.1	346	2.3e-30	glucose-repressible gene protein [Quercus suber]	XM_013569384.1	XM_013569384	132	1.2e-60	Aureobasidium namibiae CBS 147.97 hypothetical protein partial mRNA	--	--	--	--	P22151	145	2.1e-08	Glucose-repressible gene protein OS=Neurospora crassa (strain ATCC 24698 / 74-OR23-1A / CBS 708.71 / DSM 1257 / FGSC 987) GN=grg-1 PE=2 SV=1	--	--	--	--	--	--	--	--	--	--
Cluster-16699.0	798	2431988	XP_005706154.1	632	2.5e-63	AAA-type ATPase [Galdieria sulphuraria]	XM_016751183.1	XM_016751183	38	3.45e-08	Spizellomyces punctatus DAOM BR117 hypothetical protein mRNA	K12196	VPS4	vacuolar protein-sorting-associated protein 4	http://www.genome.jp/dbget-bin/www_bget?ko:K12196	Q0VD48	887	3e-94	Vacuolar protein sorting-associated protein 4B OS=Bos taurus GN=VPS4B PE=2 SV=1	PF00004	ATPase family associated with various cellular activities (AAA)	--	--	GO:0005524	ATP binding	--	--	KOG0739	AAA+-type ATPase
Cluster-298.0	540	10552039	PON82845.1	170	6.2e-10	Exostosin-like [Trema orientalis]	--	--	--	--	--	--	--	--	--	--	--	--	--	--	--	--	--	--	--	--	--	--	--
Cluster-20120.0	533	--	--	--	--	--	--	--	--	--	--	--	--	--	--	--	--	--	--	--	--	--	--	--	--	--	--	--	--
Cluster-17581.0	780	--	--	--	--	--	--	--	--	--	--	--	--	--	--	--	--	--	--	--	--	--	--	--	--	--	--	--	--
Cluster-25330.0	1890	--	--	--	--	--	--	--	--	--	--	--	--	--	--	--	--	--	--	--	--	--	--	--	--	--	--	--	--
Cluster-12007.6336	3477	8177535	XP_020217012.1	951	1.1e-99	homeobox-leucine zipper protein MERISTEM L1-like [Cajanus cajan]	XM_006573827.2	XM_006573827	280	4.61e-142	PREDICTED: Glycine max homeobox-leucine zipper protein MERISTEM L1-like (LOC100815499), transcript variant X3, mRNA	K09338	HD-ZIP	homeobox-leucine zipper protein	http://www.genome.jp/dbget-bin/www_bget?ko:K09338	Q93V99	905	1.1e-95	Homeobox-leucine zipper protein PROTODERMAL FACTOR 2 OS=Arabidopsis thaliana GN=PDF2 PE=2 SV=1	PF01381//PF04539//PF00170//PF04218//PF01527//PF06156//PF00046//PF00432//PF02183//PF04977//PF01852//PF01166//PF05920//PF01741//PF07989//PF07716//PF12144//PF06005	Helix-turn-helix//Sigma-70 region 3//bZIP transcription factor//CENP-B N-terminal DNA-binding domain//Transposase//Protein of unknown function (DUF972)//Homeobox domain//Prenyltransferase and squalene oxidase repeat//Homeobox associated leucine zipper//Septum formation initiator//START domain//TSC-22/dip/bun family//Homeobox KN domain//Large-conductance mechanosensitive channel, MscL//Centrosomin…	GO:0000917//GO:0006352//GO:0043093//GO:0007049//GO:0006313//GO:0006810//GO:0006811//GO:0006355//GO:0006260	barrier septum assembly//DNA-templated transcription, initiation//FtsZ-dependent cytokinesis//cell cycle//transposition, DNA-mediated//transport//ion transport//regulation of transcription, DNA-templated//DNA replication	GO:0005216//GO:0008289//GO:0003824//GO:0043565//GO:0008013//GO:0016987//GO:0003700//GO:0003677//GO:0004803	ion channel activity//lipid binding//catalytic activity//sequence-specific DNA binding//beta-catenin binding//sigma factor activity//transcription factor activity, sequence-specific DNA binding//DNA binding//transposase activity	GO:0005737//GO:0016342//GO:0016021//GO:0005815//GO:0005667//GO:0016592	cytoplasm//catenin complex//integral component of membrane//microtubule organizing center//transcription factor complex//mediator complex	--	--
Cluster-28142.0	606	--	--	--	--	--	--	--	--	--	--	--	--	--	--	--	--	--	--	--	--	--	--	--	--	--	--	--	--
Cluster-17750.0	979	--	--	--	--	--	--	--	--	--	--	--	--	--	--	--	--	--	--	--	--	--	--	--	--	--	--	--	--
Cluster-12007.34740	10554	7623820	XP_019422896.1	872	4.8e-90	PREDICTED: uncharacterized protein LOC109332383 isoform X2 [Lupinus angustifolius]	XM_006580513.2	XM_006580513	180	5.48e-86	PREDICTED: Glycine max uncharacterized LOC100776560 (LOC100776560), transcript variant X2, mRNA	--	--	--	--	--	--	--	--	--	--	--	--	--	--	--	--	--	--
Cluster-19941.0	1253	10684014	XP_023902966.1	1252	4.9e-135	NADP-dependent alcohol dehydrogenase 7-like [Quercus suber]	XM_013571603.1	XM_013571603	883	0	Aureobasidium namibiae CBS 147.97 NADPH-dependent medium chain alcohol dehydrogenase partial mRNA	K00083	E1.1.1.195	cinnamyl-alcohol dehydrogenase	http://www.genome.jp/dbget-bin/www_bget?ko:K00083	Q04894	728	1.3e-75	NADP-dependent alcohol dehydrogenase 6 OS=Saccharomyces cerevisiae (strain ATCC 204508 / S288c) GN=ADH6 PE=1 SV=1	PF08240//PF00107//PF02826	Alcohol dehydrogenase GroES-like domain//Zinc-binding dehydrogenase//D-isomer specific 2-hydroxyacid dehydrogenase, NAD binding domain	GO:0055114	oxidation-reduction process	GO:0051287	NAD binding	--	--	--	--
Cluster-19161.0	1097	--	--	--	--	--	--	--	--	--	--	--	--	--	--	Q6NYT3	156	2.4e-09	Immediate early response gene 5-like protein OS=Danio rerio GN=ier5l PE=2 SV=2	PF13404	AsnC-type helix-turn-helix domain	GO:0006355	regulation of transcription, DNA-templated	GO:0043565	sequence-specific DNA binding	--	--	--	--
Cluster-13692.0	739	--	--	--	--	--	--	--	--	--	--	--	--	--	--	--	--	--	--	--	--	--	--	--	--	--	--	--	--
Cluster-15994.0	901	8900905	XP_021598069.1	752	3.4e-77	proteasome subunit alpha type-3-like [Manihot esculenta]	--	--	--	--	--	K02727	PSMA3	20S proteasome subunit alpha 7	http://www.genome.jp/dbget-bin/www_bget?ko:K02727	O70435	889	2e-94	Proteasome subunit alpha type-3 OS=Mus musculus GN=Psma3 PE=1 SV=3	PF10584//PF00227	Proteasome subunit A N-terminal signature//Proteasome subunit	GO:0006511//GO:0051603	ubiquitin-dependent protein catabolic process//proteolysis involved in cellular protein catabolic process	GO:0004298//GO:0004175	threonine-type endopeptidase activity//endopeptidase activity	GO:0019773//GO:0005839	proteasome core complex, alpha-subunit complex//proteasome core complex	KOG0184	20S proteasome, regulatory subunit alpha type PSMA3/PRE10
Cluster-12007.11048	1289	5821789	BAT99603.1	159	2.8e-08	hypothetical protein VIGAN_10106500, partial [Vigna angularis var. angularis]	AP006415.1	AP006415	39	1.57e-08	Lotus japonicus genomic DNA, chromosome 6, clone: LjT37I11, TM0302a, complete sequence	--	--	--	--	--	--	--	--	--	--	--	--	--	--	--	--	--	--
Cluster-24682.0	1594	8392474	XP_020585834.1	220	2.9e-15	gamma-interferon-inducible lysosomal thiol reductase-like [Phalaenopsis equestris]	--	--	--	--	--	--	--	--	--	Q499T2	220	1.3e-16	Gamma-interferon-inducible lysosomal thiol reductase OS=Rattus norvegicus GN=Ifi30 PE=2 SV=1	--	--	--	--	--	--	--	--	KOG3160	Gamma-interferon inducible lysosomal thiol reductase
Cluster-26823.0	635	--	--	--	--	--	XM_014407043.1	XM_014407043	196	4e-96	PREDICTED: Cimex lectularius protein gustavus (LOC106674383), transcript variant X9, mRNA	--	--	--	--	A1Z6E0	363	1.4e-33	Protein gustavus OS=Drosophila melanogaster GN=gus PE=1 SV=1	--	--	--	--	--	--	--	--	KOG3953	SOCS box protein SSB-1, contains SPRY domain
Cluster-12007.2295	1084	6676314	ANH09332.1	1259	6.6e-136	class III chitinase [Canavalia gladiata]	KU985116.1	KU985116	490	0	Canavalia gladiata class III chitinase mRNA, complete cds	K01183	E3.2.1.14	chitinase	http://www.genome.jp/dbget-bin/www_bget?ko:K01183	P36908	1194	1e-129	Acidic endochitinase OS=Cicer arietinum PE=2 SV=1	PF02421//PF06338//PF00704	Ferrous iron transport protein B//ComK protein//Glycosyl hydrolases family 18	GO:0015684//GO:0005975//GO:0030420	ferrous iron transport//carbohydrate metabolic process//establishment of competence for transformation	GO:0015093//GO:0004553//GO:0005525	ferrous iron transmembrane transporter activity//hydrolase activity, hydrolyzing O-glycosyl compounds//GTP binding	GO:0016021	integral component of membrane	KOG4701	Chitinase
Cluster-3765.0	974	--	--	--	--	--	--	--	--	--	--	--	--	--	--	--	--	--	--	--	--	--	--	--	--	--	--	--	--
Cluster-27929.1	828	1075696	EEY56903.1	137	6.4e-06	conserved hypothetical protein [Phytophthora infestans T30-4]	XM_962070.4	XM_962070	44	1.66e-11	PREDICTED: Tribolium castaneum cold shock domain-containing protein E1 (LOC655517), transcript variant X2, mRNA	--	--	--	--	O75534	223	3.1e-17	Cold shock domain-containing protein E1 OS=Homo sapiens GN=CSDE1 PE=1 SV=2	PF00313	'Cold-shock' DNA-binding domain	GO:0006355	regulation of transcription, DNA-templated	GO:0003677	DNA binding	--	--	--	--
Cluster-19003.0	759	789126	XP_002177332.1	204	9.9e-14	predicted protein [Phaeodactylum tricornutum CCAP 1055..1]	--	--	--	--	--	K03953	NDUFA9	NADH dehydrogenase (ubiquinone) 1 alpha subcomplex subunit 9	http://www.genome.jp/dbget-bin/www_bget?ko:K03953	P34943	264	4.9e-22	NADH dehydrogenase [ubiquinone] 1 alpha subcomplex subunit 9, mitochondrial OS=Bos taurus GN=NDUFA9 PE=1 SV=1	PF02388//PF01370//PF01073	FemAB family//NAD dependent epimerase/dehydratase family//3-beta hydroxysteroid dehydrogenase/isomerase family	GO:0008207//GO:0055114//GO:0009252//GO:0008210//GO:0006694//GO:0008209	C21-steroid hormone metabolic process//oxidation-reduction process//peptidoglycan biosynthetic process//estrogen metabolic process//steroid biosynthetic process//androgen metabolic process	GO:0016616//GO:0003824//GO:0016755//GO:0003854//GO:0050662	oxidoreductase activity, acting on the CH-OH group of donors, NAD or NADP as acceptor//catalytic activity//transferase activity, transferring amino-acyl groups//3-beta-hydroxy-delta5-steroid dehydrogenase activity//coenzyme binding	--	--	KOG2865	NADH:ubiquinone oxidoreductase, NDUFA9/39kDa subunit
Cluster-9594.2	620	--	--	--	--	--	--	--	--	--	--	--	--	--	--	--	--	--	--	--	--	--	--	--	--	--	--	--	--
Cluster-25679.0	628	--	--	--	--	--	--	--	--	--	--	--	--	--	--	--	--	--	--	--	--	--	--	--	--	--	--	--	--
Cluster-16488.0	577	5683281	KRH53695.1	667	1.5e-67	hypothetical protein GLYMA_06G140600 [Glycine max]	XM_003523246.3	XM_003523246	283	1.57e-144	PREDICTED: Glycine max RING finger and transmembrane domain-containing protein 1-like (LOC100816630), mRNA	--	--	--	--	Q96EX2	241	1.7e-19	RING finger and transmembrane domain-containing protein 2 OS=Homo sapiens GN=RNFT2 PE=2 SV=2	PF17123//PF13639//PF16685//PF00097//PF12678//PF12861//PF11789//PF14634//PF17122	RING-like zinc finger//Ring finger domain//zinc RING finger of MSL2//Zinc finger, C3HC4 type (RING finger)//RING-H2 zinc finger//Anaphase-promoting complex subunit 11 RING-H2 finger//Zinc-finger of the MIZ type in Nse subunit//zinc-RING finger domain//Zinc-finger	GO:0016567	protein ubiquitination	GO:0046872//GO:0061630//GO:0005515//GO:0004842//GO:0008270	metal ion binding//ubiquitin protein ligase activity//protein binding//ubiquitin-protein transferase activity//zinc ion binding	GO:0005680	anaphase-promoting complex	KOG0802	E3 ubiquitin ligase
Cluster-12007.14434	965	5343270	KOO22122.1	619	9.6e-62	peptidase leucyl aminopeptidase domain-containing protein [Chrysochromulina sp. CCMP291]	XM_017191588.1	XM_017191588	48	1.16e-13	PREDICTED: Drosophila ficusphila putative aminopeptidase W07G4.4 (LOC108092096), transcript variant X2, mRNA	K01255	CARP, pepA	leucyl aminopeptidase	http://www.genome.jp/dbget-bin/www_bget?ko:K01255	Q27245	738	6.8e-77	Putative aminopeptidase W07G4.4 OS=Caenorhabditis elegans GN=lap-2 PE=3 SV=1	PF00883	Cytosol aminopeptidase family, catalytic domain	GO:0006508	proteolysis	GO:0004177	aminopeptidase activity	GO:0005622	intracellular	KOG2597	Predicted aminopeptidase of the M17 family
Cluster-12007.46113	2738	6217328	KYP59654.1	143	4.3e-06	hypothetical protein KK1_015090 [Cajanus cajan]	--	--	--	--	--	--	--	--	--	--	--	--	--	--	--	--	--	--	--	--	--	--	--
Cluster-12007.41213	672	--	--	--	--	--	XM_012712653.1	XM_012712653	44	1.33e-11	PREDICTED: Cicer arietinum inositol hexakisphosphate and diphosphoinositol-pentakisphosphate kinase 2-like (LOC101507767), transcript variant X1, mRNA	--	--	--	--	--	--	--	--	--	--	--	--	--	--	--	--	--	--
Cluster-12007.41217	3187	7626400	XP_019425786.1	2247	5.3e-250	PREDICTED: beta-D-xylosidase 1-like [Lupinus angustifolius]	XM_003546286.3	XM_003546286	749	0	PREDICTED: Glycine max beta-D-xylosidase 1 (LOC100805839), mRNA	--	--	--	--	P83344	1832	3.1e-203	Putative beta-D-xylosidase (Fragment) OS=Prunus persica PE=2 SV=1	PF01915//PF00933	Glycosyl hydrolase family 3 C-terminal domain//Glycosyl hydrolase family 3 N terminal domain	GO:0005975	carbohydrate metabolic process	GO:0004553	hydrolase activity, hydrolyzing O-glycosyl compounds	--	--	--	--
Cluster-15422.0	640	--	--	--	--	--	--	--	--	--	--	--	--	--	--	--	--	--	--	--	--	--	--	--	--	--	--	--	--
Cluster-12007.32906	714	1858986	AFK38620.1	592	9.5e-59	unknown [Lotus japonicus]	BT138825.1	BT138825	181	9.86e-88	Lotus japonicus clone JCVI-FLLj-23A20 unknown mRNA	K04733	IRAK4	interleukin-1 receptor-associated kinase 4	http://www.genome.jp/dbget-bin/www_bget?ko:K04733	C0LGG9	337	1.6e-30	Probable LRR receptor-like serine/threonine-protein kinase At1g53440 OS=Arabidopsis thaliana GN=At1g53440 PE=2 SV=2	PF07714//PF00069	Protein tyrosine kinase//Protein kinase domain	GO:0006468	protein phosphorylation	GO:0005524//GO:0004672	ATP binding//protein kinase activity	--	--	--	--
Cluster-20974.0	964	1435831	EGB09614.1	502	3.5e-48	hypothetical protein AURANDRAFT_24129 [Aureococcus anophagefferens]	--	--	--	--	--	K13051	iaaA, ASRGL1	beta-aspartyl-peptidase (threonine type)	http://www.genome.jp/dbget-bin/www_bget?ko:K13051	Q29I93	634	7.8e-65	Probable isoaspartyl peptidase/L-asparaginase GA20639 OS=Drosophila pseudoobscura pseudoobscura GN=GA20639 PE=3 SV=1	PF01112//PF07829	Asparaginase//Alpha-A conotoxin PIVA-like protein	GO:0009405//GO:0007165//GO:0007268	pathogenesis//signal transduction//synaptic transmission	GO:0016787//GO:0030550	hydrolase activity//acetylcholine receptor inhibitor activity	GO:0005576	extracellular region	KOG1592	Asparaginase
Cluster-14508.0	928	--	--	--	--	--	--	--	--	--	--	--	--	--	--	Q94516	594	3.3e-60	ATP synthase subunit b, mitochondrial OS=Drosophila melanogaster GN=ATPsyn-b PE=2 SV=2	PF05405	Mitochondrial ATP synthase B chain precursor (ATP-synt_B)	GO:0015992//GO:0015986	proton transport//ATP synthesis coupled proton transport	GO:0015078	hydrogen ion transmembrane transporter activity	--	--	KOG3976	Mitochondrial F1F0-ATP synthase, subunit b/ATP4
Cluster-12007.6272	1713	7634379	XP_019438711.1	2116	4.4e-235	PREDICTED: alkane hydroxylase MAH1-like [Lupinus angustifolius]	XM_013595293.1	XM_013595293	300	1.72e-153	Medicago truncatula cytochrome P450 family protein partial mRNA	--	--	--	--	Q9FVS9	1080	2.7e-116	Alkane hydroxylase MAH1 OS=Arabidopsis thaliana GN=CYP96A15 PE=2 SV=1	PF00067	Cytochrome P450	GO:0055114	oxidation-reduction process	GO:0016705//GO:0005506//GO:0020037	oxidoreductase activity, acting on paired donors, with incorporation or reduction of molecular oxygen//iron ion binding//heme binding	--	--	--	--
Cluster-15309.0	1303	2201966	EOD23114.1	440	7.4e-41	hypothetical protein EMIHUDRAFT_61288, partial [Emiliania huxleyi CCMP1516]	--	--	--	--	--	--	--	--	--	P04069	645	5.6e-66	Carboxypeptidase B OS=Astacus astacus PE=1 SV=1	PF02244//PF00246//PF04952	Carboxypeptidase activation peptide//Zinc carboxypeptidase//Succinylglutamate desuccinylase / Aspartoacylase family	GO:0008152//GO:0006508	metabolic process//proteolysis	GO:0016788//GO:0004181//GO:0008270//GO:0004180	hydrolase activity, acting on ester bonds//metallocarboxypeptidase activity//zinc ion binding//carboxypeptidase activity	--	--	KOG2650	Zinc carboxypeptidase
Cluster-17051.0	1344	6200440	KYP42766.1	921	1.3e-96	Copia protein [Cajanus cajan]	CU137664.2	CU137664	619	0	Medicago truncatula chromosome 5 clone mth2-69n5, COMPLETE SEQUENCE	--	--	--	--	P04146	453	1.1e-43	Copia protein OS=Drosophila melanogaster GN=GIP PE=1 SV=3	--	--	--	--	--	--	--	--	--	--
Cluster-12007.35389	539	--	--	--	--	--	--	--	--	--	--	--	--	--	--	--	--	--	--	--	--	--	--	--	--	--	--	--	--
Cluster-12007.18014	942	4490874	XP_010557893.1	476	3.6e-45	PREDICTED: nascent polypeptide-associated complex subunit alpha-like protein 3 [Tarenaya hassleriana]	XM_004622413.1	XM_004622413	50	8.74e-15	PREDICTED: Sorex araneus nascent polypeptide-associated complex subunit alpha-like (LOC101551458), partial mRNA	K03626	EGD2, NACA	nascent polypeptide-associated complex subunit alpha	http://www.genome.jp/dbget-bin/www_bget?ko:K03626	Q94518	577	3.1e-58	Nascent polypeptide-associated complex subunit alpha OS=Drosophila melanogaster GN=Nacalpha PE=1 SV=2	--	--	--	--	--	--	--	--	KOG2239	Transcription factor containing NAC and TS-N domains
Cluster-22372.1	987	1469569	BAK06030.1	1494	3.4e-163	predicted protein [Hordeum vulgare subsp. vulgare]	AK374834.1	AK374834	924	0	Hordeum vulgare subsp. vulgare mRNA for predicted protein, complete cds, clone: NIASHv3077J11	K02133	ATPeF1B, ATP5B, ATP2	F-type H+-transporting ATPase subunit beta	http://www.genome.jp/dbget-bin/www_bget?ko:K02133	P23704	1254	1e-136	ATP synthase subunit beta, mitochondrial OS=Neurospora crassa (strain ATCC 24698 / 74-OR23-1A / CBS 708.71 / DSM 1257 / FGSC 987) GN=atp-2 PE=2 SV=1	PF00004//PF00910//PF00006//PF02367//PF02874//PF00931//PF03193//PF01637	ATPase family associated with various cellular activities (AAA)//RNA helicase//ATP synthase alpha/beta family, nucleotide-binding domain//Threonylcarbamoyl adenosine biosynthesis protein TsaE//ATP synthase alpha/beta family, beta-barrel domain//NB-ARC domain//Protein of unknown function, DUF258//Archaeal ATPase	GO:0015992//GO:0002949//GO:0046034	proton transport//tRNA threonylcarbamoyladenosine modification//ATP metabolic process	GO:0043531//GO:0005524//GO:0003724//GO:0003924//GO:0003723//GO:0005525	ADP binding//ATP binding//RNA helicase activity//GTPase activity//RNA binding//GTP binding	--	--	KOG1350	F0F1-type ATP synthase, beta subunit
Cluster-12007.49956	2331	8165468	XP_020207878.1	666	8.2e-67	uncharacterized protein LOC109792841, partial [Cajanus cajan]	--	--	--	--	--	--	--	--	--	--	--	--	--	PF03153	Transcription factor IIA, alpha/beta subunit	GO:0006367	transcription initiation from RNA polymerase II promoter	--	--	GO:0005672	transcription factor TFIIA complex	--	--
Cluster-710.0	442	9199981	XP_021979355.1	153	4.8e-08	uncharacterized protein LOC110875465 [Helianthus annuus]	--	--	--	--	--	--	--	--	--	--	--	--	--	--	--	--	--	--	--	--	--	--	--
Cluster-201.0	580	--	--	--	--	--	--	--	--	--	--	--	--	--	--	--	--	--	--	--	--	--	--	--	--	--	--	--	--
Cluster-26314.0	634	5732321	XP_014509780.1	469	1.6e-44	cytochrome P450 CYP736A12-like [Vigna radiata var. radiata]	XM_014654294.1	XM_014654294	97	4.32e-41	PREDICTED: Vigna radiata var. radiata cytochrome P450 CYP736A12-like (LOC106768910), mRNA	--	--	--	--	H2DH18	378	2.5e-35	Cytochrome P450 CYP736A12 OS=Panax ginseng PE=2 SV=1	PF00067	Cytochrome P450	GO:0055114	oxidation-reduction process	GO:0020037//GO:0005506//GO:0016705	heme binding//iron ion binding//oxidoreductase activity, acting on paired donors, with incorporation or reduction of molecular oxygen	--	--	--	--
Cluster-12007.43740	1256	1677296	XP_003538716.1	157	4.6e-08	PREDICTED: uncharacterized protein LOC100798851 [Glycine max]	--	--	--	--	--	--	--	--	--	--	--	--	--	--	--	--	--	--	--	--	--	--	--
Cluster-12007.43746	577	--	--	--	--	--	--	--	--	--	--	--	--	--	--	--	--	--	--	--	--	--	--	--	--	--	--	--	--
Cluster-65.0	1105	6930360	GAU30611.1	413	8.4e-38	hypothetical protein TSUD_62310 [Trifolium subterraneum]	--	--	--	--	--	--	--	--	--	--	--	--	--	PF00514//PF01066	Armadillo/beta-catenin-like repeat//CDP-alcohol phosphatidyltransferase	GO:0008654	phospholipid biosynthetic process	GO:0005515//GO:0016780	protein binding//phosphotransferase activity, for other substituted phosphate groups	GO:0016020	membrane	--	--
Cluster-16138.0	888	2463323	ERN04207.1	498	9.5e-48	hypothetical protein AMTR_s00077p00121720 [Amborella trichopoda]	--	--	--	--	--	K03249	EIF3F	translation initiation factor 3 subunit F	http://www.genome.jp/dbget-bin/www_bget?ko:K03249	B4JGX4	954	5.7e-102	Eukaryotic translation initiation factor 3 subunit F-1 OS=Drosophila grimshawi GN=eIF3-S5-1 PE=3 SV=1	PF01398//PF03710	JAB1/Mov34/MPN/PAD-1 ubiquitin protease//Glutamate-ammonia ligase adenylyltransferase	--	--	GO:0008882//GO:0005515	[glutamate-ammonia-ligase] adenylyltransferase activity//protein binding	--	--	KOG2975	Translation initiation factor 3, subunit f (eIF-3f)
Cluster-13039.0	830	--	--	--	--	--	--	--	--	--	--	--	--	--	--	Q58CY8	245	8.6e-20	Tetraspanin-18 OS=Bos taurus GN=TSPAN18 PE=2 SV=1	PF00335	Tetraspanin family	--	--	--	--	GO:0016021	integral component of membrane	--	--
Cluster-12007.22236	1491	--	--	--	--	--	--	--	--	--	--	--	--	--	--	--	--	--	--	--	--	--	--	--	--	--	--	--	--
Cluster-12007.26801	716	6911599	GAU49407.1	349	1.4e-30	hypothetical protein TSUD_92530 [Trifolium subterraneum]	--	--	--	--	--	--	--	--	--	--	--	--	--	--	--	--	--	--	--	--	--	--	--
Cluster-195.0	574	--	--	--	--	--	--	--	--	--	--	--	--	--	--	--	--	--	--	--	--	--	--	--	--	--	--	--	--
Cluster-12007.2150	735	--	--	--	--	--	--	--	--	--	--	--	--	--	--	--	--	--	--	--	--	--	--	--	--	--	--	--	--
Cluster-26593.0	1204	1467968	BAJ90559.1	1464	1.2e-159	predicted protein [Hordeum vulgare subsp. vulgare]	--	--	--	--	--	K09494	CCT2	T-complex protein 1 subunit beta	http://www.genome.jp/dbget-bin/www_bget?ko:K09494	Q3ZBH0	1346	2.7e-147	T-complex protein 1 subunit beta OS=Bos taurus GN=CCT2 PE=1 SV=3	PF04767//PF00118	DNA-binding 11 kDa phosphoprotein//TCP-1/cpn60 chaperonin family	GO:0019082	viral protein processing	GO:0005524//GO:0003677	ATP binding//DNA binding	--	--	KOG0363	Chaperonin complex component, TCP-1 beta subunit (CCT2)
Cluster-12007.3827	588	--	--	--	--	--	--	--	--	--	--	--	--	--	--	--	--	--	--	--	--	--	--	--	--	--	--	--	--
Cluster-12007.3820	904	--	--	--	--	--	--	--	--	--	--	--	--	--	--	--	--	--	--	PF04428//PF02532	Choline kinase N terminus//Photosystem II reaction centre I protein (PSII 4.8 kDa protein)	GO:0015979	photosynthesis	GO:0016773	phosphotransferase activity, alcohol group as acceptor	GO:0016020//GO:0009523//GO:0009539	membrane//photosystem II//photosystem II reaction center	--	--
Cluster-26451.0	1093	10658058	XP_023877664.1	1316	1.6e-142	NADP-dependent oxidoreductase RED1-like [Quercus suber]	XM_013572979.1	XM_013572979	752	0	Aureobasidium namibiae CBS 147.97 NAD(P)-binding protein partial mRNA	K07119	K07119	uncharacterized protein	http://www.genome.jp/dbget-bin/www_bget?ko:K07119	Q9C0Y6	751	2.4e-78	Zinc-type alcohol dehydrogenase-like protein PB24D3.08c OS=Schizosaccharomyces pombe (strain 972 / ATCC 24843) GN=SPAPB24D3.08c PE=3 SV=1	PF00107	Zinc-binding dehydrogenase	GO:0055114	oxidation-reduction process	--	--	--	--	--	--
Cluster-20250.0	617	--	--	--	--	--	--	--	--	--	--	--	--	--	--	Q290F0	172	1.9e-11	Mediator of RNA polymerase II transcription subunit 9 OS=Drosophila pseudoobscura pseudoobscura GN=MED9 PE=3 SV=2	PF07544	RNA polymerase II transcription mediator complex subunit 9	GO:0006357	regulation of transcription from RNA polymerase II promoter	GO:0001104	RNA polymerase II transcription cofactor activity	GO:0016592	mediator complex	--	--
Cluster-16318.0	413	--	--	--	--	--	--	--	--	--	--	--	--	--	--	--	--	--	--	--	--	--	--	--	--	--	--	--	--
Cluster-21966.0	1696	--	--	--	--	--	--	--	--	--	--	--	--	--	--	--	--	--	--	PF05066	HB1, ASXL, restriction endonuclease HTH domain	GO:0006355//GO:0006351	regulation of transcription, DNA-templated//transcription, DNA-templated	--	--	--	--	--	--
Cluster-13861.0	970	5113211	XP_012896974.1	302	5.5e-25	uncharacterized protein [Blastocystis hominis]	--	--	--	--	--	K09250	CNBP	cellular nucleic acid-binding protein	http://www.genome.jp/dbget-bin/www_bget?ko:K09250	Q8T8R1	433	1.6e-41	CCHC-type zinc finger protein CG3800 OS=Drosophila melanogaster GN=CG3800 PE=1 SV=1	PF00098	Zinc knuckle	--	--	GO:0003676//GO:0008270	nucleic acid binding//zinc ion binding	--	--	KOG4400	E3 ubiquitin ligase interacting with arginine methyltransferase
Cluster-12007.6701	1814	7618482	XP_019417004.1	651	3.5e-65	PREDICTED: GATA transcription factor 21-like [Lupinus angustifolius]	XM_014761966.1	XM_014761966	248	1.47e-124	PREDICTED: Glycine max GATA transcription factor 21-like (LOC100792098), mRNA	--	--	--	--	Q9SZI6	263	1.5e-21	Putative GATA transcription factor 22 OS=Arabidopsis thaliana GN=GATA22 PE=3 SV=1	PF00320	GATA zinc finger	GO:0006355	regulation of transcription, DNA-templated	GO:0043565//GO:0003700//GO:0008270	sequence-specific DNA binding//transcription factor activity, sequence-specific DNA binding//zinc ion binding	GO:0005667	transcription factor complex	--	--
Cluster-12007.12692	4118	3058104	XP_006593156.1	1014	6.4e-107	PREDICTED: uncharacterized protein LOC100782976 [Glycine max]	AP009850.1	AP009850	678	0	Lotus japonicus genomic DNA, clone: LjT10I01, TM1711a, complete sequence	--	--	--	--	Q9C9H7	220	3.4e-16	Receptor-like protein 12 OS=Arabidopsis thaliana GN=RLP12 PE=2 SV=2	PF13516//PF00560//PF13855	Leucine Rich repeat//Leucine Rich Repeat//Leucine rich repeat	--	--	GO:0005515	protein binding	--	--	--	--
Cluster-25856.0	685	10488492	POM70172.1	354	3.6e-31	ATP synthase F1, delta subunit [Phytophthora palmivora var. palmivora]	--	--	--	--	--	--	--	--	--	Q24439	528	1.1e-52	ATP synthase subunit O, mitochondrial OS=Drosophila melanogaster GN=Oscp PE=2 SV=2	PF00213	ATP synthase delta (OSCP) subunit	GO:0015986	ATP synthesis coupled proton transport	GO:0046933	proton-transporting ATP synthase activity, rotational mechanism	GO:0045259	proton-transporting ATP synthase complex	KOG1662	Mitochondrial F1F0-ATP synthase, subunit OSCP/ATP5
Cluster-12007.10158	3012	4030978	XP_009393463.1	724	2e-73	PREDICTED: protein disulfide-isomerase [Musa acuminata subsp. malaccensis]	--	--	--	--	--	K09580	PDIA1, P4HB	protein disulfide-isomerase A1	http://www.genome.jp/dbget-bin/www_bget?ko:K09580	P30101	1118	1.8e-120	Protein disulfide-isomerase A3 OS=Homo sapiens GN=PDIA3 PE=1 SV=4	PF00085//PF00462//PF08534//PF00578	Thioredoxin//Glutaredoxin//Redoxin//AhpC/TSA family	GO:0055114//GO:0006118//GO:0045454	oxidation-reduction process//obsolete electron transport//cell redox homeostasis	GO:0015035//GO:0009055//GO:0016491//GO:0016209	protein disulfide oxidoreductase activity//electron carrier activity//oxidoreductase activity//antioxidant activity	--	--	KOG0190	Protein disulfide isomerase (prolyl 4-hydroxylase beta subunit)
Cluster-12908.0	1126	9972038	AUE21889.1	1220	2.3e-131	GADPH [Uncaria rhynchophylla]	KF513153.1	KF513153	325	1.41e-167	Sitotroga cerealella glyceraldehyde-3-phosphate dehydrogenase (GAPDH) mRNA, complete cds	K00134	GAPDH, gapA	glyceraldehyde 3-phosphate dehydrogenase	http://www.genome.jp/dbget-bin/www_bget?ko:K00134	Q4U3L0	1376	8.4e-151	Glyceraldehyde-3-phosphate dehydrogenase OS=Glossina morsitans morsitans GN=Gapdh PE=2 SV=1	PF00122//PF00208//PF00044//PF02800//PF02826	E1-E2 ATPase//Glutamate/Leucine/Phenylalanine/Valine dehydrogenase//Glyceraldehyde 3-phosphate dehydrogenase, NAD binding domain//Glyceraldehyde 3-phosphate dehydrogenase, C-terminal domain//D-isomer specific 2-hydroxyacid dehydrogenase, NAD binding domain	GO:0006520//GO:0055114	cellular amino acid metabolic process//oxidation-reduction process	GO:0046872//GO:0051287//GO:0000166//GO:0016491//GO:0016620	metal ion binding//NAD binding//nucleotide binding//oxidoreductase activity//oxidoreductase activity, acting on the aldehyde or oxo group of donors, NAD or NADP as acceptor	--	--	KOG0657	Glyceraldehyde 3-phosphate dehydrogenase
Cluster-26735.0	2351	8347932	OQS00110.1	404	2e-36	hypothetical protein THRCLA_06221 [Thraustotheca clavata]	--	--	--	--	--	--	--	--	--	Q8TF05	718	3.5e-74	Serine/threonine-protein phosphatase 4 regulatory subunit 1 OS=Homo sapiens GN=PPP4R1 PE=1 SV=1	PF01339//PF07573//PF06209//PF02985	CheB methylesterase//Nitrogen regulatory protein AreA N terminus//Cofactor of BRCA1 (COBRA1)//HEAT repeat	GO:0000160//GO:0042128//GO:0006935//GO:0045892	phosphorelay signal transduction system//nitrate assimilation//chemotaxis//negative regulation of transcription, DNA-templated	GO:0008270//GO:0005515//GO:0000156//GO:0003677//GO:0008984	zinc ion binding//protein binding//phosphorelay response regulator activity//DNA binding//protein-glutamate methylesterase activity	GO:0005737//GO:0005634	cytoplasm//nucleus	KOG0211	Protein phosphatase 2A regulatory subunit A and related proteins
Cluster-27761.0	1063	--	--	--	--	--	XM_014407043.1	XM_014407043	47	4.61e-13	PREDICTED: Cimex lectularius protein gustavus (LOC106674383), transcript variant X9, mRNA	--	--	--	--	--	--	--	--	--	--	--	--	--	--	--	--	--	--
Cluster-12007.23529	3146	--	--	--	--	--	--	--	--	--	--	--	--	--	--	--	--	--	--	--	--	--	--	--	--	--	--	--	--
Cluster-16763.1	1157	--	--	--	--	--	XM_013571349.1	XM_013571349	258	2.55e-130	Aureobasidium namibiae CBS 147.97 hypothetical protein partial mRNA	--	--	--	--	--	--	--	--	--	--	--	--	--	--	--	--	--	--
Cluster-12007.14231	1653	6872976	XP_017408766.1	960	4.7e-101	PREDICTED: uncharacterized protein LOC108321507 [Vigna angularis]	XM_017553277.1	XM_017553277	182	6.52e-88	PREDICTED: Vigna angularis uncharacterized LOC108321507 (LOC108321507), mRNA	--	--	--	--	--	--	--	--	--	--	--	--	--	--	--	--	--	--
Cluster-15114.0	646	7918640	ONL96887.1	165	2.8e-09	SNF1-related protein kinase catalytic subunit alpha KIN10 [Zea mays]	--	--	--	--	--	K07198	PRKAA, AMPK	5'-AMP-activated protein kinase, catalytic alpha subunit	http://www.genome.jp/dbget-bin/www_bget?ko:K07198	O61661	321	1e-28	Serine/threonine-protein kinase grp OS=Drosophila melanogaster GN=grp PE=1 SV=2	PF00069//PF07714	Protein kinase domain//Protein tyrosine kinase	GO:0006468	protein phosphorylation	GO:0004672//GO:0005524	protein kinase activity//ATP binding	--	--	KOG0590	Checkpoint kinase and related serine/threonine protein kinases
Cluster-14827.0	1075	2009834	EKX49739.1	194	2e-12	hypothetical protein GUITHDRAFT_67772 [Guillardia theta CCMP2712]	--	--	--	--	--	K18121	GLYR	glyoxylate/succinic semialdehyde reductase	http://www.genome.jp/dbget-bin/www_bget?ko:K18121	Q175F8	486	1.3e-47	Putative oxidoreductase GLYR1 homolog OS=Aedes aegypti GN=AAEL006684 PE=3 SV=1	PF00713//PF02558//PF02826//PF02737//PF05460//PF01370//PF03446	Hirudin//Ketopantoate reductase PanE/ApbA//D-isomer specific 2-hydroxyacid dehydrogenase, NAD binding domain//3-hydroxyacyl-CoA dehydrogenase, NAD binding domain//Origin recognition complex subunit 6 (ORC6)//NAD dependent epimerase/dehydratase family//NAD binding domain of 6-phosphogluconate dehydrogenase	GO:0006631//GO:0006098//GO:0055114//GO:0006552//GO:0006633//GO:0006260//GO:0019521//GO:0006550//GO:0018874//GO:0015940//GO:0006568//GO:0006574//GO:0006554	fatty acid metabolic process//pentose-phosphate shunt//oxidation-reduction process//leucine catabolic process//fatty acid biosynthetic process//DNA replication//D-gluconate metabolic process//isoleucine catabolic process//benzoate metabolic process//pantothenate biosynthetic process//tryptophan metabolic process//valine catabolic process//lysine catabolic process	GO:0003824//GO:0050662//GO:0004616//GO:0008677//GO:0016491//GO:0003857//GO:0003677//GO:0051287//GO:0004867	catalytic activity//coenzyme binding//phosphogluconate dehydrogenase (decarboxylating) activity//2-dehydropantoate 2-reductase activity//oxidoreductase activity//3-hydroxyacyl-CoA dehydrogenase activity//DNA binding//NAD binding//serine-type endopeptidase inhibitor activity	GO:0005664	nuclear origin of replication recognition complex	KOG0409	Predicted dehydrogenase
Cluster-27252.0	1016	3409902	KDO40264.1	428	1.4e-39	hypothetical protein CISIN_1g008113mg [Citrus sinensis]	--	--	--	--	--	K09571	FKBP4_5	FK506-binding protein 4/5	http://www.genome.jp/dbget-bin/www_bget?ko:K09571	Q9TRY0	640	1.7e-65	Peptidyl-prolyl cis-trans isomerase FKBP4 OS=Bos taurus GN=FKBP4 PE=1 SV=4	PF13371//PF00254//PF13174//PF13181//PF13414//PF00515	Tetratricopeptide repeat//FKBP-type peptidyl-prolyl cis-trans isomerase//Tetratricopeptide repeat//Tetratricopeptide repeat//TPR repeat//Tetratricopeptide repeat	GO:0006457	protein folding	GO:0005515	protein binding	--	--	KOG0543	FKBP-type peptidyl-prolyl cis-trans isomerase
Cluster-12007.8086	865	8167393	XP_020223042.1	553	3.9e-54	uncharacterized protein LOC109805308 [Cajanus cajan]	--	--	--	--	--	--	--	--	--	--	--	--	--	PF13855//PF06816	Leucine rich repeat//NOTCH protein	GO:0030154	cell differentiation	GO:0005515	protein binding	GO:0016021	integral component of membrane	--	--
Cluster-12007.18220	2625	8207074	XP_020262631.1	488	4e-46	uncharacterized protein LOC109838612 [Asparagus officinalis]	--	--	--	--	--	--	--	--	--	--	--	--	--	PF00170//PF09668//PF00042//PF01136	bZIP transcription factor//Aspartyl protease//Globin//Peptidase family U32	GO:0006355//GO:0006508	regulation of transcription, DNA-templated//proteolysis	GO:0019825//GO:0043565//GO:0020037//GO:0003700//GO:0008233//GO:0004190	oxygen binding//sequence-specific DNA binding//heme binding//transcription factor activity, sequence-specific DNA binding//peptidase activity//aspartic-type endopeptidase activity	GO:0005667	transcription factor complex	--	--
Cluster-12007.20176	705	--	--	--	--	--	--	--	--	--	--	--	--	--	--	--	--	--	--	--	--	--	--	--	--	--	--	--	--
Cluster-21881.0	688	2417399	XP_005644181.1	747	9.8e-77	T-complex protein, zeta subunit [Coccomyxa subellipsoidea C-169]	--	--	--	--	--	K09498	CCT6	T-complex protein 1 subunit zeta	http://www.genome.jp/dbget-bin/www_bget?ko:K09498	Q3MHL7	792	2.7e-83	T-complex protein 1 subunit zeta OS=Bos taurus GN=CCT6A PE=1 SV=3	PF02844//PF00118	Phosphoribosylglycinamide synthetase, N domain//TCP-1/cpn60 chaperonin family	GO:0009113//GO:0006144	purine nucleobase biosynthetic process//purine nucleobase metabolic process	GO:0004637//GO:0005524	phosphoribosylamine-glycine ligase activity//ATP binding	--	--	KOG0359	Chaperonin complex component, TCP-1 zeta subunit (CCT6)
Cluster-12007.42622	1408	8227883	XP_020249178.1	641	3.9e-64	LOW QUALITY PROTEIN: uncharacterized protein LOC109826561 [Asparagus officinalis]	--	--	--	--	--	--	--	--	--	--	--	--	--	PF02883//PF07425	Adaptin C-terminal domain//Pardaxin	GO:0016192//GO:0006886	vesicle-mediated transport//intracellular protein transport	--	--	GO:0005576//GO:0030131	extracellular region//clathrin adaptor complex	--	--
Cluster-16657.0	656	2154946	EOA18379.1	298	1.1e-24	hypothetical protein CARUB_v10006910mg [Capsella rubella]	--	--	--	--	--	K03028	PSMD2, RPN1	26S proteasome regulatory subunit N1	http://www.genome.jp/dbget-bin/www_bget?ko:K03028	P56701	430	2.4e-41	26S proteasome non-ATPase regulatory subunit 2 OS=Bos taurus GN=PSMD2 PE=1 SV=2	PF05485	THAP domain	--	--	GO:0003676	nucleic acid binding	--	--	KOG2005	26S proteasome regulatory complex, subunit RPN1/PSMD2
Cluster-15391.0	801	10424228	POE79407.1	890	3e-93	putative aim2 family protein c30d10.14 [Quercus suber]	XM_018184981.1	XM_018184981	537	0	Paraphaeosphaeria sporulosa hypothetical protein mRNA	--	--	--	--	O14359	311	1.8e-27	Uncharacterized AIM2 family protein C30D10.14 OS=Schizosaccharomyces pombe (strain 972 / ATCC 24843) GN=SPBC30D10.14 PE=3 SV=1	PF01738	Dienelactone hydrolase family	--	--	GO:0016787	hydrolase activity	--	--	KOG3043	Predicted hydrolase related to dienelactone hydrolase
Cluster-13087.0	813	6814000	XP_017231905.1	597	2.9e-59	PREDICTED: coatomer subunit epsilon-1 [Daucus carota subsp. sativus]	--	--	--	--	--	K17268	COPE	coatomer protein complex, subunit epsilon	http://www.genome.jp/dbget-bin/www_bget?ko:K17268	Q60445	842	5e-89	Coatomer subunit epsilon OS=Cricetulus griseus GN=COPE PE=2 SV=2	PF13176//PF16834//PF13174//PF13181//PF13414//PF13374//PF00515	Tetratricopeptide repeat//Shu complex component Csm2, DNA-binding//Tetratricopeptide repeat//Tetratricopeptide repeat//TPR repeat//Tetratricopeptide repeat//Tetratricopeptide repeat	GO:0000725	recombinational repair	GO:0005515	protein binding	GO:0097196//GO:0005634	Shu complex//nucleus	KOG3081	Vesicle coat complex COPI, epsilon subunit
Cluster-12788.0	810	11143066	XP_024527512.1	516	7.1e-50	pre-mRNA-processing factor 19 [Selaginella moellendorffii]	--	--	--	--	--	K10599	PRPF19, PRP19	pre-mRNA-processing factor 19	http://www.genome.jp/dbget-bin/www_bget?ko:K10599	Q99KP6	929	4.1e-99	Pre-mRNA-processing factor 19 OS=Mus musculus GN=Prpf19 PE=1 SV=1	PF00400	WD domain, G-beta repeat	--	--	GO:0005515	protein binding	--	--	KOG0289	mRNA splicing factor
Cluster-12007.50063	1224	--	--	--	--	--	--	--	--	--	--	--	--	--	--	--	--	--	--	--	--	--	--	--	--	--	--	--	--
Cluster-205.0	535	3996405	XP_009356815.1	357	1.3e-31	PREDICTED: metallothionein-like protein type 3 [Pyrus x bretschneideri]	XM_009358540.2	XM_009358540	195	1.2e-95	PREDICTED: Pyrus x bretschneideri metallothionein-like protein type 3 (LOC103947618), mRNA	--	--	--	--	O24059	326	2.3e-29	Metallothionein-like protein type 3 OS=Malus domestica GN=MT2 PE=3 SV=1	PF01439	Metallothionein	--	--	GO:0046872	metal ion binding	--	--	--	--
Cluster-12007.50289	914	5652892	KRH23303.1	1222	1.1e-131	hypothetical protein GLYMA_13G349300 [Glycine max]	XM_003546647.3	XM_003546647	450	0	PREDICTED: Glycine max beta-fructofuranosidase, cell wall isozyme-like (LOC100776791), mRNA	K01193	E3.2.1.26, sacA	beta-fructofuranosidase	http://www.genome.jp/dbget-bin/www_bget?ko:K01193	Q43089	1135	6e-123	Beta-fructofuranosidase, cell wall isozyme OS=Pisum sativum GN=BFRUCT1 PE=2 SV=1	--	--	--	--	--	--	--	--	--	--
Cluster-12007.177	1765	724088	BAG72150.1	1435	4.2e-156	hypothetical protein [Lotus japonicus]	--	--	--	--	--	--	--	--	--	--	--	--	--	--	--	--	--	--	--	--	--	--	--
Cluster-12007.14020	1476	--	--	--	--	--	--	--	--	--	--	--	--	--	--	--	--	--	--	--	--	--	--	--	--	--	--	--	--
Cluster-12007.1585	847	--	--	--	--	--	--	--	--	--	--	--	--	--	--	--	--	--	--	--	--	--	--	--	--	--	--	--	--
Cluster-12087.0	888	--	--	--	--	--	--	--	--	--	--	--	--	--	--	--	--	--	--	--	--	--	--	--	--	--	--	--	--
Cluster-15238.0	511	3724979	XP_008796493.1	438	4.9e-41	PREDICTED: 40S ribosomal protein S15 [Phoenix dactylifera]	BT127967.1	BT127967	131	4.31e-60	Dendroctonus ponderosae clone DPO0317_B11 unknown mRNA	K02958	RP-S15e, RPS15	small subunit ribosomal protein S15e	http://www.genome.jp/dbget-bin/www_bget?ko:K02958	Q945U1	435	4.9e-42	40S ribosomal protein S15 OS=Elaeis oleifera GN=RPS15 PE=2 SV=1	PF00203	Ribosomal protein S19	GO:0042254//GO:0006412	ribosome biogenesis//translation	GO:0003735	structural constituent of ribosome	GO:0005840	ribosome	KOG0898	40S ribosomal protein S15
Cluster-12007.3986	819	7627102	XP_019414992.1	190	4.5e-12	PREDICTED: uncharacterized protein LOC109326700 [Lupinus angustifolius]	--	--	--	--	--	--	--	--	--	--	--	--	--	PF06221	Putative zinc finger motif, C2HC5-type	GO:0006355	regulation of transcription, DNA-templated	GO:0008270	zinc ion binding	GO:0005634	nucleus	--	--
Cluster-12007.16813	2262	7396498	OIV89427.1	164	1.3e-08	hypothetical protein TanjilG_21902 [Lupinus angustifolius]	--	--	--	--	--	--	--	--	--	--	--	--	--	--	--	--	--	--	--	--	--	--	--
Cluster-12007.7358	450	--	--	--	--	--	--	--	--	--	--	--	--	--	--	--	--	--	--	--	--	--	--	--	--	--	--	--	--
Cluster-9978.4	1437	--	--	--	--	--	--	--	--	--	--	--	--	--	--	--	--	--	--	--	--	--	--	--	--	--	--	--	--
Cluster-9978.1	656	--	--	--	--	--	--	--	--	--	--	--	--	--	--	--	--	--	--	--	--	--	--	--	--	--	--	--	--
Cluster-9978.2	1001	--	--	--	--	--	--	--	--	--	--	--	--	--	--	--	--	--	--	--	--	--	--	--	--	--	--	--	--
Cluster-25641.0	775	--	--	--	--	--	--	--	--	--	--	--	--	--	--	--	--	--	--	--	--	--	--	--	--	--	--	--	--
Cluster-13257.0	2031	4545900	AIZ74337.1	1564	5.3e-171	eukaryotic initiation factor 4A-II-like protein, partial [Pinus massoniana]	XR_001103053.1	XR_001103053	350	0	PREDICTED: Athalia rosae eukaryotic initiation factor 4A-I (LOC105686391), transcript variant X2, misc_RNA	K03257	EIF4A	translation initiation factor 4A	http://www.genome.jp/dbget-bin/www_bget?ko:K03257	Q8JFP1	1553	4.5e-171	Eukaryotic initiation factor 4A-II OS=Gallus gallus GN=EIF4A2 PE=2 SV=1	PF00270//PF00580//PF04851//PF07652//PF00579	DEAD/DEAH box helicase//UvrD/REP helicase N-terminal domain//Type III restriction enzyme, res subunit//Flavivirus DEAD domain//tRNA synthetases class I (W and Y)	GO:0019079//GO:0006418	viral genome replication//tRNA aminoacylation for protein translation	GO:0005524//GO:0003676//GO:0016787//GO:0000166//GO:0008026//GO:0004812//GO:0003677	ATP binding//nucleic acid binding//hydrolase activity//nucleotide binding//ATP-dependent helicase activity//aminoacyl-tRNA ligase activity//DNA binding	--	--	KOG0327	Translation initiation factor 4F, helicase subunit (eIF-4A) and related helicases
Cluster-23804.0	1633	1854586	AFK34218.1	1692	6.1e-186	unknown [Lotus japonicus]	XM_015736894.1	XM_015736894	222	3.74e-110	PREDICTED: Cephus cinctus adenosylhomocysteinase (LOC107266428), mRNA	K01251	E3.3.1.1, ahcY	adenosylhomocysteinase	http://www.genome.jp/dbget-bin/www_bget?ko:K01251	O76757	1811	4.4e-201	Adenosylhomocysteinase OS=Anopheles gambiae GN=Ahcy13 PE=2 SV=2	PF02826//PF02254//PF00649//PF01175//PF00208//PF05221	D-isomer specific 2-hydroxyacid dehydrogenase, NAD binding domain//TrkA-N domain//Copper fist DNA binding domain//Urocanase//Glutamate/Leucine/Phenylalanine/Valine dehydrogenase//S-adenosyl-L-homocysteine hydrolase	GO:0006547//GO:0055114//GO:0006555//GO:0006355//GO:0006730//GO:0006813//GO:0006520	histidine metabolic process//oxidation-reduction process//methionine metabolic process//regulation of transcription, DNA-templated//one-carbon metabolic process//potassium ion transport//cellular amino acid metabolic process	GO:0004013//GO:0016491//GO:0003700//GO:0003677//GO:0051287//GO:0016153//GO:0005507	adenosylhomocysteinase activity//oxidoreductase activity//transcription factor activity, sequence-specific DNA binding//DNA binding//NAD binding//urocanate hydratase activity//copper ion binding	GO:0005634//GO:0005667	nucleus//transcription factor complex	KOG1370	S-adenosylhomocysteine hydrolase
Cluster-12007.32509	2804	5789382	XP_014625823.1	1486	8.1e-162	PREDICTED: uncharacterized protein LOC102669969 isoform X1 [Glycine max]	XM_014770338.1	XM_014770338	531	0	PREDICTED: Glycine max L10-interacting MYB domain-containing protein-like (LOC102669969), transcript variant X2, mRNA	--	--	--	--	Q9FFJ8	239	1.4e-18	L10-interacting MYB domain-containing protein OS=Arabidopsis thaliana GN=LIMYB PE=1 SV=1	PF01609//PF04827	Transposase DDE domain//Plant transposon protein	GO:0006313	transposition, DNA-mediated	GO:0016788//GO:0003677//GO:0004803	hydrolase activity, acting on ester bonds//DNA binding//transposase activity	--	--	--	--
Cluster-12007.32506	450	5778027	XP_014632196.1	669	7.1e-68	PREDICTED: putative nuclease HARBI1 isoform X1 [Glycine max]	XM_014775517.1	XM_014775517	262	5.66e-133	PREDICTED: Glycine max L10-interacting MYB domain-containing protein-like (LOC100800827), mRNA	--	--	--	--	--	--	--	--	PF01609	Transposase DDE domain	GO:0006313	transposition, DNA-mediated	GO:0003677//GO:0004803	DNA binding//transposase activity	--	--	--	--
Cluster-20113.2	998	3898193	KFM23661.1	258	7.2e-20	PWI domain-containing protein [Auxenochlorella protothecoides]	--	--	--	--	--	K13171	SRRM1, SRM160	serine/arginine repetitive matrix protein 1	http://www.genome.jp/dbget-bin/www_bget?ko:K13171	Q52KI8	328	2.5e-29	Serine/arginine repetitive matrix protein 1 OS=Mus musculus GN=Srrm1 PE=1 SV=2	PF00779//PF01480	BTK motif//PWI domain	GO:0035556//GO:0006397	intracellular signal transduction//mRNA processing	--	--	--	--	KOG2146	Splicing coactivator SRm160/300, subunit SRm160 (contains PWI domain)
Cluster-12007.20724	1851	--	--	--	--	--	--	--	--	--	--	--	--	--	--	--	--	--	--	PF01542//PF09268	Hepatitis C virus core protein//Clathrin, heavy-chain linker	GO:0016192//GO:0006886	vesicle-mediated transport//intracellular protein transport	GO:0005198	structural molecule activity	GO:0030130//GO:0030132	clathrin coat of trans-Golgi network vesicle//clathrin coat of coated pit	--	--
Cluster-12007.24059	2024	1656771	AES87117.1	236	5.2e-17	aldo..keto reductase family oxidoreductase [Medicago truncatula]	XM_012720171.1	XM_012720171	109	3.05e-47	PREDICTED: Cicer arietinum aldo-keto reductase family 4 member C10-like (LOC101504247), transcript variant X2, mRNA	K00002	AKR1A1, adh	alcohol dehydrogenase (NADP+)	http://www.genome.jp/dbget-bin/www_bget?ko:K00002	Q0PGJ6	195	1.3e-13	Aldo-keto reductase family 4 member C9 OS=Arabidopsis thaliana GN=AKR4C9 PE=1 SV=1	PF04114//PF03396	Gaa1-like, GPI transamidase component//Poxvirus DNA-directed RNA polymerase, 35 kD subunit	GO:0006351//GO:0006206//GO:0006144//GO:0019083	transcription, DNA-templated//pyrimidine nucleobase metabolic process//purine nucleobase metabolic process//viral transcription	GO:0003677//GO:0003899	DNA binding//DNA-directed RNA polymerase activity	GO:0016021//GO:0042765//GO:0005730	integral component of membrane//GPI-anchor transamidase complex//nucleolus	KOG1577	Aldo/keto reductase family proteins
Cluster-12007.24058	4015	7605110	XP_019448469.1	1116	9.3e-119	PREDICTED: aldo-keto reductase family 4 member C9-like isoform X1 [Lupinus angustifolius]	BT137265.1	BT137265	503	0	Lotus japonicus clone JCVI-FLLj-15C1 unknown mRNA	--	--	--	--	Q0PGJ6	829	8e-87	Aldo-keto reductase family 4 member C9 OS=Arabidopsis thaliana GN=AKR4C9 PE=1 SV=1	PF12326	N-glycosylation protein	GO:0034599	cellular response to oxidative stress	--	--	GO:0005789	endoplasmic reticulum membrane	KOG1577	Aldo/keto reductase family proteins
Cluster-19214.0	1505	2068541	EME32622.1	1224	1e-131	S-adenosylmethionine synthetase [Galdieria sulphuraria]	XM_007899389.1	XM_007899389	86	1.38e-34	PREDICTED: Callorhinchus milii S-adenosylmethionine synthase isoform type-1 (LOC103182390), mRNA	K00789	metK	S-adenosylmethionine synthetase	http://www.genome.jp/dbget-bin/www_bget?ko:K00789	P40320	1569	4.7e-173	S-adenosylmethionine synthase OS=Drosophila melanogaster GN=Sam-S PE=2 SV=2	PF00438//PF02772//PF02773	S-adenosylmethionine synthetase, N-terminal domain//S-adenosylmethionine synthetase, central domain//S-adenosylmethionine synthetase, C-terminal domain	GO:0006556//GO:0006555	S-adenosylmethionine biosynthetic process//methionine metabolic process	GO:0004478	methionine adenosyltransferase activity	--	--	KOG1506	S-adenosylmethionine synthetase
Cluster-26321.0	1132	9004706	XP_021764527.1	393	1.8e-35	DNA topoisomerase 1 beta-like [Chenopodium quinoa]	--	--	--	--	--	K03163	TOP1	DNA topoisomerase I	http://www.genome.jp/dbget-bin/www_bget?ko:K03163	P11387	560	3.5e-56	DNA topoisomerase 1 OS=Homo sapiens GN=TOP1 PE=1 SV=2	PF02919	Eukaryotic DNA topoisomerase I, DNA binding fragment	GO:0006265	DNA topological change	GO:0003677//GO:0003917	DNA binding//DNA topoisomerase type I activity	GO:0005694	chromosome	KOG0981	DNA topoisomerase I
Cluster-13955.0	588	10449026	POF04206.1	675	1.9e-68	40s ribosomal protein s16 [Quercus suber]	XM_001938649.1	XM_001938649	481	0	Pyrenophora tritici-repentis Pt-1C-BFP 40S ribosomal protein S16, partial mRNA	K02960	RP-S16e, RPS16	small subunit ribosomal protein S16e	http://www.genome.jp/dbget-bin/www_bget?ko:K02960	P0CT65	589	7.9e-60	40S ribosomal protein S16-B OS=Schizosaccharomyces pombe (strain 972 / ATCC 24843) GN=rps1602 PE=3 SV=1	PF00380	Ribosomal protein S9/S16	GO:0006412//GO:0042254	translation//ribosome biogenesis	GO:0003735	structural constituent of ribosome	GO:0005840	ribosome	KOG1753	40S ribosomal protein S16
Cluster-12471.0	1222	10462379	POF17559.1	1473	1.1e-160	glyceraldehyde-3-phosphate dehydrogenase [Quercus suber]	XM_013575902.1	XM_013575902	912	0	Aureobasidium namibiae CBS 147.97 glyceraldehyde-3-phosphate dehydrogenase partial mRNA	K00134	GAPDH, gapA	glyceraldehyde 3-phosphate dehydrogenase	http://www.genome.jp/dbget-bin/www_bget?ko:K00134	P32637	1484	2.7e-163	Glyceraldehyde-3-phosphate dehydrogenase OS=Podospora anserina GN=GPD PE=3 SV=1	PF00044//PF02800//PF01113//PF02826	Glyceraldehyde 3-phosphate dehydrogenase, NAD binding domain//Glyceraldehyde 3-phosphate dehydrogenase, C-terminal domain//Dihydrodipicolinate reductase, N-terminus//D-isomer specific 2-hydroxyacid dehydrogenase, NAD binding domain	GO:0009089//GO:0009085//GO:0055114	lysine biosynthetic process via diaminopimelate//lysine biosynthetic process//oxidation-reduction process	GO:0051287//GO:0016620//GO:0008839	NAD binding//oxidoreductase activity, acting on the aldehyde or oxo group of donors, NAD or NADP as acceptor//4-hydroxy-tetrahydrodipicolinate reductase	--	--	KOG0657	Glyceraldehyde 3-phosphate dehydrogenase
Cluster-12007.27043	774	5676139	KRH46551.1	379	5.2e-34	hypothetical protein GLYMA_08G341300 [Glycine max]	--	--	--	--	--	--	--	--	--	P01071	294	1.7e-25	Trypsin inhibitor B OS=Glycine max PE=1 SV=1	PF00197	Trypsin and protease inhibitor	--	--	GO:0004866	endopeptidase inhibitor activity	--	--	--	--
Cluster-24111.0	1249	1474716	BAJ91604.1	1674	5.7e-184	predicted protein [Hordeum vulgare subsp. vulgare]	XM_001649379.1	XM_001649379	440	0	Aedes aegypti AAEL014723-RA mRNA	K03066	PSMC5, RPT6	26S proteasome regulatory subunit T6	http://www.genome.jp/dbget-bin/www_bget?ko:K03066	P54814	1718	2e-190	26S protease regulatory subunit 8 OS=Manduca sexta PE=2 SV=1	PF00910//PF02562//PF07728//PF02367//PF00004//PF01695//PF07724//PF07726//PF05496//PF01057//PF06068//PF16331//PF06414//PF00158	RNA helicase//PhoH-like protein//AAA domain (dynein-related subfamily)//Threonylcarbamoyl adenosine biosynthesis protein TsaE//ATPase family associated with various cellular activities (AAA)//IstB-like ATP binding protein//AAA domain (Cdc48 subfamily)//ATPase family associated with various cellular activities (AAA)//Holliday junction DNA helicase ruvB N-terminus//Parvovirus non-structural protein…	GO:0070206//GO:0006310//GO:0002949//GO:0006355//GO:0019079//GO:0006281	protein trimerization//DNA recombination//tRNA threonylcarbamoyladenosine modification//regulation of transcription, DNA-templated//viral genome replication//DNA repair	GO:0016887//GO:0003678//GO:0009378//GO:0008134//GO:0003723//GO:0016301//GO:0005524//GO:0003724	ATPase activity//DNA helicase activity//four-way junction helicase activity//transcription factor binding//RNA binding//kinase activity//ATP binding//RNA helicase activity	GO:0005657//GO:0005667//GO:0009379	replication fork//transcription factor complex//Holliday junction helicase complex	KOG0728	26S proteasome regulatory complex, ATPase RPT6
Cluster-5300.0	1477	8155857	XP_020235883.1	1984	7.7e-220	pectinesterase 2 [Cajanus cajan]	XM_003516980.3	XM_003516980	695	0	PREDICTED: Glycine max pectinesterase 2-like (LOC100782892), mRNA	K01051	E3.1.1.11	pectinesterase	http://www.genome.jp/dbget-bin/www_bget?ko:K01051	O04887	1639	3.5e-181	Pectinesterase 2 OS=Citrus sinensis GN=PECS-2.1 PE=2 SV=1	PF01095//PF07669//PF04043	Pectinesterase//Eco57I restriction-modification methylase//Plant invertase/pectin methylesterase inhibitor	GO:0006304//GO:0005985//GO:0005982//GO:0042545	DNA modification//sucrose metabolic process//starch metabolic process//cell wall modification	GO:0004857//GO:0003677//GO:0030599//GO:0003824	enzyme inhibitor activity//DNA binding//pectinesterase activity//catalytic activity	GO:0005618	cell wall	--	--
Cluster-12007.22865	2077	--	--	--	--	--	--	--	--	--	--	--	--	--	--	--	--	--	--	--	--	--	--	--	--	--	--	--	--
Cluster-24908.0	460	10702126	XP_023926118.1	451	1.4e-42	60S ribosomal protein L30-like [Quercus suber]	XM_013570565.1	XM_013570565	306	2.01e-157	Aureobasidium namibiae CBS 147.97 60S ribosomal protein L30 partial mRNA	K02908	RP-L30e, RPL30	large subunit ribosomal protein L30e	http://www.genome.jp/dbget-bin/www_bget?ko:K02908	Q7S7F1	417	5.4e-40	60S ribosomal protein L30 OS=Neurospora crassa (strain ATCC 24698 / 74-OR23-1A / CBS 708.71 / DSM 1257 / FGSC 987) GN=rpl-30 PE=3 SV=1	--	--	--	--	--	--	--	--	KOG2988	60S ribosomal protein L30
Cluster-12007.9741	4706	5054792	XP_012568860.1	2165	2.5e-240	PREDICTED: zinc finger BED domain-containing protein RICESLEEPER 2-like [Cicer arietinum]	--	--	--	--	--	--	--	--	--	P08770	809	2e-84	Putative AC transposase OS=Zea mays PE=2 SV=2	PF02892//PF05699//PF14372	BED zinc finger//hAT family C-terminal dimerisation region//Domain of unknown function (DUF4413)	--	--	GO:0003677//GO:0046983	DNA binding//protein dimerization activity	--	--	--	--
Cluster-26829.0	660	10911088	PRW60253.1	320	3.1e-27	LUTEIN DEFICIENT chloroplastic [Chlorella sorokiniana]	KU833274.1	KU833274	93	7.53e-39	Locusta migratoria cytochrome P450 CYP4G102 mRNA, complete cds	--	--	--	--	Q9VYY4	802	1.8e-84	Cytochrome P450 4g15 OS=Drosophila melanogaster GN=Cyp4g15 PE=2 SV=1	PF00067	Cytochrome P450	GO:0055114	oxidation-reduction process	GO:0005506//GO:0016705//GO:0020037	iron ion binding//oxidoreductase activity, acting on paired donors, with incorporation or reduction of molecular oxygen//heme binding	--	--	--	--
Cluster-21525.0	378	--	--	--	--	--	--	--	--	--	--	--	--	--	--	--	--	--	--	--	--	--	--	--	--	--	--	--	--
Cluster-27770.0	785	10308270	PNW76048.1	982	6.3e-104	hypothetical protein CHLRE_12g549750v5 [Chlamydomonas reinhardtii]	XM_017931177.1	XM_017931177	48	9.36e-14	PREDICTED: Nicrophorus vespilloides casein kinase I-like (LOC108569579), transcript variant X2, mRNA	K02218	CSNK1, CK1	casein kinase 1	http://www.genome.jp/dbget-bin/www_bget?ko:K02218	P48729	1100	5.9e-119	Casein kinase I isoform alpha OS=Homo sapiens GN=CSNK1A1 PE=1 SV=2	PF07714//PF06293//PF00069	Protein tyrosine kinase//Lipopolysaccharide kinase (Kdo/WaaP) family//Protein kinase domain	GO:0006468	protein phosphorylation	GO:0005524//GO:0004672//GO:0016773	ATP binding//protein kinase activity//phosphotransferase activity, alcohol group as acceptor	GO:0016020	membrane	--	--
Cluster-12007.21078	1422	7623773	XP_019422843.1	1208	7.1e-130	PREDICTED: thaumatin-like protein 1b [Lupinus angustifolius]	XM_017573810.1	XM_017573810	373	0	PREDICTED: Vigna angularis thaumatin-like protein 1b (LOC108337311), mRNA	--	--	--	--	P83332	608	1.2e-61	Thaumatin-like protein 1 OS=Prunus persica PE=2 SV=1	--	--	--	--	--	--	--	--	--	--
Cluster-16641.0	937	2369738	EPS72723.1	190	5.2e-12	hypothetical protein M569_02034, partial [Genlisea aurea]	--	--	--	--	--	--	--	--	--	Q1JPB0	257	3.9e-21	Leukocyte elastase inhibitor OS=Bos taurus GN=SERPINB1 PE=2 SV=2	--	--	--	--	--	--	--	--	--	--
Cluster-26806.0	535	10927667	XP_024193759.1	746	1e-76	probable mannitol dehydrogenase [Rosa chinensis]	XM_004307111.2	XM_004307111	404	0	PREDICTED: Fragaria vesca subsp. vesca probable mannitol dehydrogenase (LOC101297378), mRNA	K00083	E1.1.1.195	cinnamyl-alcohol dehydrogenase	http://www.genome.jp/dbget-bin/www_bget?ko:K00083	Q9ZRF1	675	7.7e-70	Probable mannitol dehydrogenase OS=Fragaria ananassa GN=CAD PE=2 SV=1	PF08240	Alcohol dehydrogenase GroES-like domain	GO:0055114	oxidation-reduction process	--	--	--	--	--	--
Cluster-12007.7885	1005	7649754	XP_019455861.1	422	6.9e-39	PREDICTED: subtilisin-like protease Glyma18g48580 isoform X1 [Lupinus angustifolius]	XM_006595764.2	XM_006595764	151	6.68e-71	PREDICTED: Glycine max subtilisin-like protease Glyma18g48580 (LOC100795195), transcript variant X2, mRNA	--	--	--	--	I1N462	268	2.2e-22	Subtilisin-like protease Glyma18g48580 OS=Glycine max GN=Glyma18g48580 PE=1 SV=3	PF00082	Subtilase family	GO:0006508	proteolysis	GO:0004252	serine-type endopeptidase activity	--	--	--	--
Cluster-12007.44057	1339	--	--	--	--	--	--	--	--	--	--	--	--	--	--	--	--	--	--	--	--	--	--	--	--	--	--	--	--
Cluster-12007.44051	3503	7619809	XP_019418411.1	157	1.3e-07	PREDICTED: annexin D8-like [Lupinus angustifolius]	--	--	--	--	--	--	--	--	--	--	--	--	--	--	--	--	--	--	--	--	--	--	--
Cluster-18156.0	1224	6640973	OAO13914.1	146	8.6e-07	hypothetical protein AV274_4408 [Blastocystis sp. ATCC 50177..Nand II]	--	--	--	--	--	--	--	--	--	Q02508	207	3.3e-15	Protein HGV2 OS=Halocynthia roretzi GN=HGV2 PE=2 SV=1	PF05073//PF13176//PF05529//PF13181//PF00515//PF10255	Baculovirus P24 capsid protein//Tetratricopeptide repeat//B-cell receptor-associated protein 31-like//Tetratricopeptide repeat//Tetratricopeptide repeat//RNA polymerase I-associated factor PAF67	GO:0006446//GO:0006886	regulation of translational initiation//intracellular protein transport	GO:0005515//GO:0003743	protein binding//translation initiation factor activity	GO:0005737//GO:0005783//GO:0019028//GO:0016021//GO:0005840//GO:0005852	cytoplasm//endoplasmic reticulum//viral capsid//integral component of membrane//ribosome//eukaryotic translation initiation factor 3 complex	--	--
Cluster-12007.47161	571	5632672	KRH03077.1	349	1.2e-30	hypothetical protein GLYMA_17G075300 [Glycine max]	XM_003549502.3	XM_003549502	171	2.82e-82	PREDICTED: Glycine max NADP-dependent glyceraldehyde-3-phosphate dehydrogenase (LOC100789100), mRNA	K00131	gapN	glyceraldehyde-3-phosphate dehydrogenase (NADP+)	http://www.genome.jp/dbget-bin/www_bget?ko:K00131	Q8LK61	343	2.6e-31	NADP-dependent glyceraldehyde-3-phosphate dehydrogenase OS=Triticum aestivum GN=GAPN PE=1 SV=2	PF00171	Aldehyde dehydrogenase family	GO:0008152//GO:0055114	metabolic process//oxidation-reduction process	GO:0016491	oxidoreductase activity	--	--	KOG2450	Aldehyde dehydrogenase
Cluster-23920.0	489	10408297	POE63476.1	273	6.4e-22	40s ribosomal protein s28 [Quercus suber]	XM_003850605.1	XM_003850605	157	1.45e-74	Mycosphaerella graminicola IPO323 40S ribosomal protein S28 (MYCGRDRAFT_81501) mRNA, complete cds	K02979	RP-S28e, RPS28	small subunit ribosomal protein S28e	http://www.genome.jp/dbget-bin/www_bget?ko:K02979	Q7S6W5	258	1.6e-21	40S ribosomal protein S28 OS=Neurospora crassa (strain ATCC 24698 / 74-OR23-1A / CBS 708.71 / DSM 1257 / FGSC 987) GN=rps-28 PE=3 SV=1	PF01200	Ribosomal protein S28e	GO:0042254//GO:0006412	ribosome biogenesis//translation	GO:0003735	structural constituent of ribosome	GO:0005840//GO:0005622	ribosome//intracellular	KOG3502	40S ribosomal protein S28
Cluster-12007.13481	969	8177140	XP_020216555.1	243	3.8e-18	calreticulin-3 [Cajanus cajan]	--	--	--	--	--	K08057	CALR	calreticulin	http://www.genome.jp/dbget-bin/www_bget?ko:K08057	O04153	238	6.5e-19	Calreticulin-3 OS=Arabidopsis thaliana GN=CRT3 PE=1 SV=2	PF04977	Septum formation initiator	GO:0007049	cell cycle	--	--	--	--	KOG0674	Calreticulin
Cluster-12007.45098	1103	--	--	--	--	--	--	--	--	--	--	--	--	--	--	--	--	--	--	--	--	--	--	--	--	--	--	--	--
Cluster-12007.50573	942	11081786	XP_024452859.1	137	7.3e-06	L-type lectin-domain containing receptor kinase IX.1 isoform X2 [Populus trichocarpa]	--	--	--	--	--	--	--	--	--	--	--	--	--	--	--	--	--	--	--	--	--	--	--
Cluster-221.0	872	--	--	--	--	--	--	--	--	--	--	--	--	--	--	--	--	--	--	--	--	--	--	--	--	--	--	--	--
Cluster-26707.1	652	--	--	--	--	--	--	--	--	--	--	--	--	--	--	--	--	--	--	--	--	--	--	--	--	--	--	--	--
Cluster-22096.0	528	--	--	--	--	--	--	--	--	--	--	--	--	--	--	--	--	--	--	--	--	--	--	--	--	--	--	--	--
Cluster-12007.13901	3431	6164882	XP_015955057.1	1077	2.7e-114	probable pectinesterase..pectinesterase inhibitor 12 [Arachis duranensis]	XM_003546483.3	XM_003546483	438	0	PREDICTED: Glycine max probable pectinesterase/pectinesterase inhibitor 12 (LOC100776969), mRNA	--	--	--	--	O48711	934	4.6e-99	Probable pectinesterase/pectinesterase inhibitor 12 OS=Arabidopsis thaliana GN=PME12 PE=2 SV=1	PF04043//PF01095	Plant invertase/pectin methylesterase inhibitor//Pectinesterase	GO:0005985//GO:0005982//GO:0042545	sucrose metabolic process//starch metabolic process//cell wall modification	GO:0030599//GO:0004857	pectinesterase activity//enzyme inhibitor activity	GO:0005618	cell wall	--	--
Cluster-112.0	1066	--	--	--	--	--	--	--	--	--	--	--	--	--	--	--	--	--	--	--	--	--	--	--	--	--	--	--	--
Cluster-26926.0	964	4946690	XP_012199464.1	875	2e-91	hypothetical protein SPRG_04936 [Saprolegnia parasitica CBS 223.65]	XM_014620441.1	XM_014620441	306	4.39e-157	PREDICTED: Dinoponera quadriceps probable 26S proteasome non-ATPase regulatory subunit 3 (LOC106745135), mRNA	K03033	PSMD3, RPN3	26S proteasome regulatory subunit N3	http://www.genome.jp/dbget-bin/www_bget?ko:K03033	Q9U5Z8	1257	4.5e-137	Probable 26S proteasome non-ATPase regulatory subunit 3 OS=Anopheles stephensi GN=DOXA2 PE=3 SV=1	PF01399//PF08375	PCI domain//Proteasome regulatory subunit C-terminal	GO:0042176	regulation of protein catabolic process	GO:0030234//GO:0005515	enzyme regulator activity//protein binding	GO:0000502	proteasome complex	KOG2581	26S proteasome regulatory complex, subunit RPN3/PSMD3
Cluster-12007.28642	3377	3046808	XP_006577311.1	1787	1.2e-196	PREDICTED: uncharacterized protein LOC100802896 isoform X1 [Glycine max]	XM_006577248.2	XM_006577248	679	0	PREDICTED: Glycine max uncharacterized LOC100802896 (LOC100802896), transcript variant X1, mRNA	--	--	--	--	--	--	--	--	--	--	--	--	--	--	--	--	--	--
Cluster-12007.28646	697	5621918	KRG92321.1	278	2.4e-22	hypothetical protein GLYMA_20G204500 [Glycine max]	XM_014656381.1	XM_014656381	100	1.02e-42	PREDICTED: Vigna radiata var. radiata protein SIEVE ELEMENT OCCLUSION B-like (LOC106770581), mRNA	--	--	--	--	--	--	--	--	--	--	--	--	--	--	--	--	--	--
Cluster-23824.0	764	10989064	PSR86564.1	601	9.2e-60	Lactoylglutathione lyase [Actinidia chinensis var. chinensis]	--	--	--	--	--	K01759	GLO1, gloA	lactoylglutathione lyase	http://www.genome.jp/dbget-bin/www_bget?ko:K01759	Q6P7Q4	628	3.1e-64	Lactoylglutathione lyase OS=Rattus norvegicus GN=Glo1 PE=1 SV=3	--	--	--	--	--	--	--	--	KOG2944	Glyoxalase
Cluster-12007.43170	3953	8705903	XP_021277323.1	203	6.8e-13	pleiotropic drug resistance protein 1-like isoform X12 [Herrania umbratica]	XM_018967849.1	XM_018967849	44	8.17e-11	PREDICTED: Juglans regia pleiotropic drug resistance protein 1-like (LOC108993086), mRNA	--	--	--	--	Q8LQX2	186	2.9e-12	ABC transporter G family member 32 OS=Oryza sativa subsp. japonica GN=ABCG32 PE=2 SV=1	PF03659	Glycosyl hydrolase family 71	--	--	GO:0016787	hydrolase activity	--	--	--	--
Cluster-21163.1	1273	--	--	--	--	--	--	--	--	--	--	--	--	--	--	--	--	--	--	--	--	--	--	--	--	--	--	--	--
Cluster-380.0	373	--	--	--	--	--	--	--	--	--	--	--	--	--	--	--	--	--	--	--	--	--	--	--	--	--	--	--	--
Cluster-12007.15854	312	7428192	OIW21122.1	266	2.7e-21	hypothetical protein TanjilG_29778 [Lupinus angustifolius]	--	--	--	--	--	--	--	--	--	O65479	145	1.3e-08	Putative cysteine-rich receptor-like protein kinase 20 OS=Arabidopsis thaliana GN=CRK20 PE=2 SV=2	PF11883	Domain of unknown function (DUF3403)	GO:0016310//GO:0009069	phosphorylation//serine family amino acid metabolic process	GO:0004674	protein serine/threonine kinase activity	--	--	--	--
Cluster-25718.0	982	--	--	--	--	--	--	--	--	--	--	--	--	--	--	--	--	--	--	--	--	--	--	--	--	--	--	--	--
Cluster-12007.15856	764	--	--	--	--	--	--	--	--	--	--	--	--	--	--	--	--	--	--	--	--	--	--	--	--	--	--	--	--
Cluster-12007.29906	1163	--	--	--	--	--	--	--	--	--	--	--	--	--	--	--	--	--	--	--	--	--	--	--	--	--	--	--	--
Cluster-22488.0	594	2432983	XP_005707149.1	623	2e-62	20S proteasome subunit alpha 4 [Galdieria sulphuraria]	--	--	--	--	--	K02731	PSMA7	20S proteasome subunit alpha 4	http://www.genome.jp/dbget-bin/www_bget?ko:K02731	P22769	710	7.4e-74	Proteasome subunit alpha type-7-1 OS=Drosophila melanogaster GN=Prosalpha4 PE=1 SV=2	PF10584//PF00227	Proteasome subunit A N-terminal signature//Proteasome subunit	GO:0051603//GO:0006511	proteolysis involved in cellular protein catabolic process//ubiquitin-dependent protein catabolic process	GO:0004175//GO:0004298	endopeptidase activity//threonine-type endopeptidase activity	GO:0019773//GO:0005839	proteasome core complex, alpha-subunit complex//proteasome core complex	KOG0183	20S proteasome, regulatory subunit alpha type PSMA7/PRE6
Cluster-12007.29061	816	--	--	--	--	--	--	--	--	--	--	--	--	--	--	--	--	--	--	--	--	--	--	--	--	--	--	--	--
Cluster-12007.21270	743	5618944	KRG89345.1	613	3.7e-61	hypothetical protein GLYMA_20G017900 [Glycine max]	AK287165.1	AK287165	254	2.7e-128	Glycine max cDNA, clone: GMFL01-45-K09	--	--	--	--	Q941R6	259	1.8e-21	MLP-like protein 31 OS=Arabidopsis thaliana GN=MLP31 PE=2 SV=2	PF01166//PF00407	TSC-22/dip/bun family//Pathogenesis-related protein Bet v I family	GO:0006355//GO:0006952//GO:0009607	regulation of transcription, DNA-templated//defense response//response to biotic stimulus	GO:0003700	transcription factor activity, sequence-specific DNA binding	GO:0005667	transcription factor complex	--	--
Cluster-12007.25197	868	--	--	--	--	--	AK418438.1	AK418438	34	6.3e-06	Riptortus pedestris mRNA for unkown protein, partial cds, sequence id: Rped-1015, expressed in midgut	--	--	--	--	--	--	--	--	--	--	--	--	--	--	--	--	--	--
Cluster-15183.0	614	10424171	POE79350.1	138	3.6e-06	atp synthase subunit d, mitochondrial [Quercus suber]	--	--	--	--	--	--	--	--	--	Q24251	508	2e-50	ATP synthase subunit d, mitochondrial OS=Drosophila melanogaster GN=ATPsyn-d PE=2 SV=2	--	--	--	--	--	--	--	--	KOG3366	Mitochondrial F1F0-ATP synthase, subunit d/ATP7
Cluster-16827.0	782	--	--	--	--	--	--	--	--	--	--	--	--	--	--	--	--	--	--	--	--	--	--	--	--	--	--	--	--
Cluster-12007.26881	2046	10670214	XP_023891167.1	471	2.9e-44	paramyosin-like [Quercus suber]	XM_013576073.1	XM_013576073	900	0	Aureobasidium namibiae CBS 147.97 hypothetical protein partial mRNA	--	--	--	--	--	--	--	--	PF04111//PF10473//PF13851	Autophagy protein Apg6//Leucine-rich repeats of kinetochore protein Cenp-F/LEK1//Growth-arrest specific micro-tubule binding	GO:0006914//GO:0048870	autophagy//cell motility	GO:0045502//GO:0042803//GO:0008134	dynein binding//protein homodimerization activity//transcription factor binding	GO:0031514//GO:0005667//GO:0030286	motile cilium//transcription factor complex//dynein complex	--	--
Cluster-12007.2663	1081	10384761	PNY17742.1	229	1.8e-16	ribonuclease H [Trifolium pratense]	--	--	--	--	--	--	--	--	--	--	--	--	--	--	--	--	--	--	--	--	--	--	--
Cluster-12007.2664	1368	10384761	PNY17742.1	1106	4.6e-118	ribonuclease H [Trifolium pratense]	--	--	--	--	--	--	--	--	--	P0C2F6	195	8.9e-14	Putative ribonuclease H protein At1g65750 OS=Arabidopsis thaliana GN=At1g65750 PE=3 SV=1	--	--	--	--	--	--	--	--	--	--
Cluster-12007.5362	1100	--	--	--	--	--	--	--	--	--	--	--	--	--	--	--	--	--	--	PF01786	Alternative oxidase	GO:0055114//GO:0006118	oxidation-reduction process//obsolete electron transport	GO:0009916	alternative oxidase activity	--	--	--	--
Cluster-12007.17799	5225	7640940	XP_019446029.1	646	3.8e-64	PREDICTED: MORN repeat-containing protein 1-like isoform X1 [Lupinus angustifolius]	XM_007133393.1	XM_007133393	228	5.61e-113	Phaseolus vulgaris hypothetical protein (PHAVU_011G180000g) mRNA, complete cds	--	--	--	--	Q56YP2	166	7.9e-10	Phosphatidylinositol 4-phosphate 5-kinase 1 OS=Arabidopsis thaliana GN=PIP5K1 PE=1 SV=1	--	--	--	--	--	--	--	--	--	--
Cluster-115.0	639	7407727	OIW00657.1	441	2.8e-41	hypothetical protein TanjilG_09138 [Lupinus angustifolius]	--	--	--	--	--	K14494	DELLA	DELLA protein	http://www.genome.jp/dbget-bin/www_bget?ko:K14494	Q5BN23	401	5.4e-38	DELLA protein RGA1 OS=Brassica campestris GN=RGA1 PE=1 SV=1	--	--	--	--	--	--	--	--	--	--
Cluster-25085.0	685	10878763	PRQ42428.1	905	4.7e-95	hypothetical protein RchiOBHm_Chr3g0457531 [Rosa chinensis]	XM_004302237.2	XM_004302237	405	0	PREDICTED: Fragaria vesca subsp. vesca uncharacterized LOC101303238 (LOC101303238), mRNA	--	--	--	--	--	--	--	--	--	--	--	--	--	--	--	--	--	--
Cluster-22681.0	773	4515941	XP_010682745.1	146	5.4e-07	PREDICTED: stress-associated endoplasmic reticulum protein 2 [Beta vulgaris subsp. vulgaris]	--	--	--	--	--	--	--	--	--	Q3T073	249	2.8e-20	Stress-associated endoplasmic reticulum protein 2 OS=Bos taurus GN=SERP2 PE=3 SV=1	PF06624	Ribosome associated membrane protein RAMP4	--	--	--	--	GO:0005783	endoplasmic reticulum	KOG3491	Predicted membrane protein
Cluster-12007.51545	1689	--	--	--	--	--	XR_001385835.1	XR_001385835	73	2.61e-27	PREDICTED: Glycine max phenylalanine--tRNA ligase beta subunit, cytoplasmic-like (LOC100812830), transcript variant X2, misc_RNA	--	--	--	--	--	--	--	--	--	--	--	--	--	--	--	--	--	--
Cluster-12007.26247	3372	5697815	KRH68232.1	228	7.3e-16	hypothetical protein GLYMA_03G217300 [Glycine max]	XM_016349745.1	XM_016349745	50	3.21e-14	PREDICTED: Arachis ipaensis protein DEHYDRATION-INDUCED 19 homolog 3 (LOC107645672), mRNA	--	--	--	--	Q8VXU6	130	7.6e-06	Protein DEHYDRATION-INDUCED 19 homolog 4 OS=Arabidopsis thaliana GN=DI19-4 PE=1 SV=1	--	--	--	--	--	--	--	--	--	--
Cluster-19452.0	344	7391269	OIT39269.1	272	5.9e-22	60s ribosomal protein l38, partial [Nicotiana attenuata]	XM_018238323.1	XM_018238323	86	2.92e-35	PREDICTED: Xenopus laevis 60S ribosomal protein L38 (LOC108702700), transcript variant X3, mRNA	K02923	RP-L38e, RPL38	large subunit ribosomal protein L38e	http://www.genome.jp/dbget-bin/www_bget?ko:K02923	Q6F450	344	1.2e-31	60S ribosomal protein L38 OS=Plutella xylostella GN=RpL38 PE=3 SV=1	PF01781	Ribosomal L38e protein family	GO:0006412//GO:0042254	translation//ribosome biogenesis	GO:0003735	structural constituent of ribosome	GO:0005840//GO:0005622	ribosome//intracellular	KOG3499	60S ribosomal protein L38
Cluster-12007.28487	762	10338264	PNX71244.1	175	2.3e-10	ribonuclease H, partial [Trifolium pratense]	--	--	--	--	--	--	--	--	--	--	--	--	--	--	--	--	--	--	--	--	--	--	--
Cluster-12007.51112	1389	10362758	PNX95738.1	264	2e-20	ribonuclease H, partial [Trifolium pratense]	--	--	--	--	--	--	--	--	--	--	--	--	--	--	--	--	--	--	--	--	--	--	--
Cluster-12007.14120	393	--	--	--	--	--	--	--	--	--	--	--	--	--	--	--	--	--	--	--	--	--	--	--	--	--	--	--	--
Cluster-12007.14121	834	--	--	--	--	--	--	--	--	--	--	--	--	--	--	--	--	--	--	--	--	--	--	--	--	--	--	--	--
Cluster-19793.0	769	--	--	--	--	--	--	--	--	--	--	--	--	--	--	--	--	--	--	--	--	--	--	--	--	--	--	--	--
Cluster-18308.0	1505	2187280	EOD08428.1	1488	2.6e-162	histone deacetylase 1 [Emiliania huxleyi CCMP1516]	XM_015258796.1	XM_015258796	416	0	PREDICTED: Diachasma alloeum histone deacetylase Rpd3 (LOC107039272), mRNA	K06067	HDAC1_2	histone deacetylase 1/2	http://www.genome.jp/dbget-bin/www_bget?ko:K06067	Q94517	2051	6e-229	Histone deacetylase Rpd3 OS=Drosophila melanogaster GN=Rpd3 PE=1 SV=2	--	--	--	--	--	--	--	--	KOG1342	Histone deacetylase complex, catalytic component RPD3
Cluster-12007.36188	1576	--	--	--	--	--	--	--	--	--	--	--	--	--	--	--	--	--	--	PF11045	Putative inner membrane protein of Enterobacteriaceae	--	--	--	--	GO:0016021	integral component of membrane	--	--
Cluster-12007.19667	754	5686963	KRH57377.1	452	1.7e-42	hypothetical protein GLYMA_05G057700 [Glycine max]	NM_001248098.1	BT091132	204	1.71e-100	Glycine max uncharacterized LOC100500229 (LOC100500229), mRNA >gb|BT091132.1| Soybean clone JCVI-FLGm-7K15 unknown mRNA	--	--	--	--	P14009	312	1.3e-27	14 kDa proline-rich protein DC2.15 OS=Daucus carota PE=2 SV=1	--	--	--	--	--	--	--	--	--	--
Cluster-16465.0	741	--	--	--	--	--	--	--	--	--	--	--	--	--	--	--	--	--	--	PF00822//PF02687//PF13903	PMP-22/EMP/MP20/Claudin family//FtsX-like permease family//PMP-22/EMP/MP20/Claudin tight junction	--	--	--	--	GO:0016021//GO:0016020	integral component of membrane//membrane	--	--
Cluster-17067.0	664	10858044	PRQ21709.1	1070	3.3e-114	putative oxidoreductase [Rosa chinensis]	XM_004299630.2	XM_004299630	421	0	PREDICTED: Fragaria vesca subsp. vesca (-)-isopiperitenol/(-)-carveol dehydrogenase, mitochondrial-like (LOC101304286), mRNA	--	--	--	--	Q5C9I9	555	7.8e-56	(-)-isopiperitenol/(-)-carveol dehydrogenase, mitochondrial OS=Mentha piperita PE=1 SV=1	PF00106	short chain dehydrogenase	GO:0008152	metabolic process	GO:0016491	oxidoreductase activity	--	--	--	--
Cluster-23530.0	1158	5713502	XP_014526708.1	788	2.9e-81	peptidase C1A family protein [Blastocystis sp. subtype 4]	--	--	--	--	--	K01366	CTSH	cathepsin H	http://www.genome.jp/dbget-bin/www_bget?ko:K01366	Q54TR1	673	2.8e-69	Counting factor associated protein D OS=Dictyostelium discoideum GN=cfaD PE=1 SV=1	PF03051//PF00112	Peptidase C1-like family//Papain family cysteine protease	GO:0006508	proteolysis	GO:0008234//GO:0004197	cysteine-type peptidase activity//cysteine-type endopeptidase activity	--	--	KOG1543	Cysteine proteinase Cathepsin L
Cluster-12007.6426	985	--	--	--	--	--	--	--	--	--	--	--	--	--	--	--	--	--	--	--	--	--	--	--	--	--	--	--	--
Cluster-18132.2	1071	10439500	POE94679.1	547	2.4e-53	swi..snf and rsc complexes subunit ssr2 [Quercus suber]	XM_018673473.1	XM_018673473	37	1.68e-07	PREDICTED: Lates calcarifer SWI/SNF related, matrix associated, actin dependent regulator of chromatin subfamily c member 2 (smarcc2), mRNA	K11649	SMARCC	SWI/SNF related-matrix-associated actin-dependent regulator of chromatin subfamily C	http://www.genome.jp/dbget-bin/www_bget?ko:K11649	Q8TAQ2	1035	2.8e-111	SWI/SNF complex subunit SMARCC2 OS=Homo sapiens GN=SMARCC2 PE=1 SV=1	PF04433//PF00827	SWIRM domain//Ribosomal L15	GO:0006412//GO:0042254	translation//ribosome biogenesis	GO:0003735//GO:0005515	structural constituent of ribosome//protein binding	GO:0005840	ribosome	KOG1279	Chromatin remodeling factor subunit and related transcription factors
Cluster-18132.1	1262	2041558	BAM80683.1	247	1.7e-18	SWI..SNF related, matrix associated, actin dependent regulator of chromatin, subfamily c [Cyanidioschyzon merolae strain 10D]	XM_002415464.1	XM_002415464	108	6.77e-47	Ixodes scapularis SWI/SNF complex subunit SMARCC2, putative, mRNA	K11649	SMARCC	SWI/SNF related-matrix-associated actin-dependent regulator of chromatin subfamily C	http://www.genome.jp/dbget-bin/www_bget?ko:K11649	Q6PDG5	773	7.8e-81	SWI/SNF complex subunit SMARCC2 OS=Mus musculus GN=Smarcc2 PE=1 SV=2	--	--	--	--	--	--	--	--	KOG1279	Chromatin remodeling factor subunit and related transcription factors
Cluster-17166.0	460	--	--	--	--	--	--	--	--	--	--	--	--	--	--	--	--	--	--	--	--	--	--	--	--	--	--	--	--
Cluster-12007.16757	2132	6340961	KZV26473.1	775	1.7e-79	zinc finger BED domain-containing protein RICESLEEPER 2-like, partial [Dorcoceras hygrometricum]	--	--	--	--	--	--	--	--	--	B9FJG3	320	4.5e-28	Zinc finger BED domain-containing protein RICESLEEPER 1 OS=Oryza sativa subsp. japonica GN=Os05g0239150 PE=3 SV=1	PF14372	Domain of unknown function (DUF4413)	--	--	GO:0003677	DNA binding	--	--	--	--
Cluster-22259.0	673	798016	XP_002184928.1	326	6.3e-28	predicted protein [Phaeodactylum tricornutum CCAP 1055..1]	--	--	--	--	--	K16865	PDCD4	programmed cell death protein 4	http://www.genome.jp/dbget-bin/www_bget?ko:K16865	Q98TX3	457	1.8e-44	Programmed cell death protein 4 OS=Gallus gallus GN=PDCD4 PE=2 SV=1	--	--	--	--	--	--	--	--	KOG0403	Neoplastic transformation suppressor Pdcd4/MA-3, contains MA3 domain
Cluster-24617.0	1237	9400356	XP_022575730.1	612	8e-61	chaperonin CPN60-like 1, mitochondrial [Brassica napus]	HF585623.1	HF585623	53	2.49e-16	Channa striata mRNA for chaperonin 60 (hsp60 gene)	K04077	groEL, HSPD1	chaperonin GroEL	http://www.genome.jp/dbget-bin/www_bget?ko:K04077	O02649	773	7.7e-81	60 kDa heat shock protein, mitochondrial OS=Drosophila melanogaster GN=Hsp60 PE=1 SV=3	PF00118	TCP-1/cpn60 chaperonin family	--	--	GO:0005524	ATP binding	--	--	KOG0356	Mitochondrial chaperonin, Cpn60/Hsp60p
Cluster-12007.30594	389	--	--	--	--	--	--	--	--	--	--	--	--	--	--	--	--	--	--	--	--	--	--	--	--	--	--	--	--
Cluster-12007.51388	2236	--	--	--	--	--	--	--	--	--	--	--	--	--	--	--	--	--	--	PF08825//PF00349	E2 binding domain//Hexokinase	GO:0045116//GO:0005975	protein neddylation//carbohydrate metabolic process	GO:0005524//GO:0016773//GO:0016881	ATP binding//phosphotransferase activity, alcohol group as acceptor//acid-amino acid ligase activity	--	--	--	--
Cluster-16086.0	1273	811594	EED92519.1	299	1.6e-24	structure specific recognition protein 1 [Thalassiosira pseudonana CCMP1335]	XM_017631567.1	XM_017631567	52	9.22e-16	PREDICTED: Rhagoletis zephyria high mobility group protein DSP1-like (LOC108375438), mRNA	K09272	SSRP1	structure-specific recognition protein 1	http://www.genome.jp/dbget-bin/www_bget?ko:K09272	Q24537	628	5.1e-64	High mobility group protein DSP1 OS=Drosophila melanogaster GN=Dsp1 PE=2 SV=1	PF04961	Formiminotransferase-cyclodeaminase	GO:0044237	cellular metabolic process	GO:0003824	catalytic activity	--	--	KOG0381	HMG box-containing protein
Cluster-12007.43870	560	--	--	--	--	--	--	--	--	--	--	--	--	--	--	--	--	--	--	--	--	--	--	--	--	--	--	--	--
Cluster-12007.17679	1595	6188586	KYP30912.1	535	8.7e-52	Retrovirus-related Pol polyprotein from transposon TNT 1-94, partial [Cajanus cajan]	AC235884.2	AC235884	46	2.52e-12	Glycine max clone GM_WBc0020I07, complete sequence	--	--	--	--	P10978	246	1.3e-19	Retrovirus-related Pol polyprotein from transposon TNT 1-94 OS=Nicotiana tabacum PE=2 SV=1	PF09907	HigB_toxin, RelE-like toxic component of a toxin-antitoxin system	--	--	GO:0016788	hydrolase activity, acting on ester bonds	--	--	--	--
Cluster-8816.2	2142	--	--	--	--	--	--	--	--	--	--	--	--	--	--	--	--	--	--	PF03219//PF08656	TLC ATP/ADP transporter//DASH complex subunit Dad3	GO:0008608//GO:0006810	attachment of spindle microtubules to kinetochore//transport	GO:0005471//GO:0005524	ATP:ADP antiporter activity//ATP binding	GO:0072686//GO:0016021//GO:0042729	mitotic spindle//integral component of membrane//DASH complex	--	--
Cluster-12007.3902	568	--	--	--	--	--	XM_014641999.1	XM_014641999	44	1.11e-11	PREDICTED: Vigna radiata var. radiata non-specific lipid-transfer protein 1-like (LOC106758985), mRNA	--	--	--	--	--	--	--	--	--	--	--	--	--	--	--	--	--	--
Cluster-12007.3905	452	--	--	--	--	--	--	--	--	--	--	--	--	--	--	--	--	--	--	--	--	--	--	--	--	--	--	--	--
Cluster-12007.25622	324	--	--	--	--	--	NM_001248513.2	NM_001248513	58	1e-19	Glycine max uncharacterized LOC100499745 (LOC100499745), mRNA	--	--	--	--	--	--	--	--	--	--	--	--	--	--	--	--	--	--
Cluster-18070.0	1016	2192480	EOD13628.1	708	4.8e-72	Rab5b, rab family GTPase [Emiliania huxleyi CCMP1516]	XM_009967341.1	XM_009967341	142	6.81e-66	PREDICTED: Tyto alba RAB5A, member RAS oncogene family (RAB5A), transcript variant X1, mRNA	K07889	RAB5C	Ras-related protein Rab-5C	http://www.genome.jp/dbget-bin/www_bget?ko:K07889	Q58DS9	841	8.2e-89	Ras-related protein Rab-5C OS=Bos taurus GN=RAB5C PE=2 SV=1	PF04670//PF02241//PF01926//PF00071//PF08477//PF00025//PF03193	Gtr1/RagA G protein conserved region//Methyl-coenzyme M reductase beta subunit, C-terminal domain//50S ribosome-binding GTPase//Ras family//Ras of Complex, Roc, domain of DAPkinase//ADP-ribosylation factor family//Protein of unknown function, DUF258	GO:0046656//GO:0007264	folic acid biosynthetic process//small GTPase mediated signal transduction	GO:0003924//GO:0005525//GO:0050524	GTPase activity//GTP binding//coenzyme-B sulfoethylthiotransferase activity	--	--	KOG0092	GTPase Rab5/YPT51 and related small G protein superfamily GTPases
Cluster-12007.6995	1394	--	--	--	--	--	--	--	--	--	--	--	--	--	--	--	--	--	--	PF09567//PF01194//PF10744	MamI restriction endonuclease//RNA polymerases N / 8 kDa subunit//Mediator of RNA polymerase II transcription subunit 1	GO:0006144//GO:0006308//GO:0009307//GO:0006357//GO:0006351//GO:0006206	purine nucleobase metabolic process//DNA catabolic process//DNA restriction-modification system//regulation of transcription from RNA polymerase II promoter//transcription, DNA-templated//pyrimidine nucleobase metabolic process	GO:0001104//GO:0003677//GO:0003899//GO:0009036	RNA polymerase II transcription cofactor activity//DNA binding//DNA-directed RNA polymerase activity//Type II site-specific deoxyribonuclease activity	GO:0009359//GO:0005730//GO:0016592	Type II site-specific deoxyribonuclease complex//nucleolus//mediator complex	--	--
Cluster-24997.0	1582	--	--	--	--	--	--	--	--	--	--	--	--	--	--	Q9JIZ9	169	1.1e-10	Phospholipid scramblase 3 OS=Mus musculus GN=Plscr3 PE=1 SV=1	PF15306//PF07307	LIN37//Heptaprenyl diphosphate synthase (HEPPP synthase) subunit 1	GO:0007049//GO:0009234	cell cycle//menaquinone biosynthetic process	--	--	GO:0017053	transcriptional repressor complex	--	--
Cluster-12007.41105	2733	7618255	XP_019416765.1	1100	4.6e-117	PREDICTED: uncharacterized protein LOC109327999 isoform X1 [Lupinus angustifolius]	XM_014776227.1	XM_014776227	615	0	PREDICTED: Glycine max uncharacterized LOC100800661 (LOC100800661), transcript variant X5, mRNA	--	--	--	--	--	--	--	--	PF06416//PF13639	Protein of unknown function (DUF1076)//Ring finger domain	GO:0016567//GO:0072519	protein ubiquitination//parasitism	GO:0008270//GO:0004842//GO:0005515	zinc ion binding//ubiquitin-protein transferase activity//protein binding	--	--	--	--
Cluster-12007.20173	2263	--	--	--	--	--	--	--	--	--	--	--	--	--	--	--	--	--	--	--	--	--	--	--	--	--	--	--	--
Cluster-12007.29437	742	5065515	AKM54831.1	162	7.2e-09	RNase1, partial [Cytisus striatus]	--	--	--	--	--	--	--	--	--	--	--	--	--	PF00445//PF00126	Ribonuclease T2 family//Bacterial regulatory helix-turn-helix protein, lysR family	GO:0006355	regulation of transcription, DNA-templated	GO:0033897//GO:0003723//GO:0003700	ribonuclease T2 activity//RNA binding//transcription factor activity, sequence-specific DNA binding	GO:0005667	transcription factor complex	--	--
Cluster-12007.30098	495	--	--	--	--	--	--	--	--	--	--	--	--	--	--	--	--	--	--	--	--	--	--	--	--	--	--	--	--
Cluster-12007.46280	1034	10671478	XP_023892589.1	985	3.7e-104	40S ribosomal protein S2-like [Quercus suber]	XM_013569364.1	XM_013569364	620	0	Aureobasidium namibiae CBS 147.97 40S ribosomal protein S2 partial mRNA	K02981	RP-S2e, RPS2	small subunit ribosomal protein S2e	http://www.genome.jp/dbget-bin/www_bget?ko:K02981	P25443	789	8.9e-83	40S ribosomal protein S2 OS=Saccharomyces cerevisiae (strain ATCC 204508 / S288c) GN=RPS2 PE=1 SV=3	PF00333//PF03719	Ribosomal protein S5, N-terminal domain//Ribosomal protein S5, C-terminal domain	GO:0042254//GO:0006412	ribosome biogenesis//translation	GO:0003723//GO:0003735	RNA binding//structural constituent of ribosome	GO:0005840	ribosome	KOG0877	40S ribosomal protein S2/30S ribosomal protein S5
Cluster-18614.0	933	10677908	XP_023899700.1	843	9.8e-88	homocitrate synthase, mitochondrial-like [Quercus suber]	XM_013490898.1	XM_013490898	535	0	Aureobasidium subglaciale EXF-2481 hypothetical protein mRNA	--	--	--	--	O94225	768	2.2e-80	Homocitrate synthase, mitochondrial OS=Penicillium chrysogenum (strain ATCC 28089 / DSM 1075 / Wisconsin 54-1255) GN=lys1 PE=1 SV=1	PF00682	HMGL-like	--	--	GO:0003824	catalytic activity	--	--	KOG2367	Alpha-isopropylmalate synthase/homocitrate synthase
Cluster-12007.12474	1039	--	--	--	--	--	--	--	--	--	--	--	--	--	--	--	--	--	--	--	--	--	--	--	--	--	--	--	--
Cluster-14098.0	567	--	--	--	--	--	--	--	--	--	--	--	--	--	--	--	--	--	--	PF08138	Sex peptide (SP) family	GO:0007165//GO:0046008	signal transduction//regulation of female receptivity, post-mating	GO:0005179	hormone activity	GO:0005576	extracellular region	--	--
Cluster-20138.0	759	--	--	--	--	--	XM_014388050.1	XM_014388050	310	2.05e-159	PREDICTED: Cimex lectularius protein grainyhead (LOC106663311), transcript variant X5, mRNA	--	--	--	--	P13002	862	2.3e-91	Protein grainyhead OS=Drosophila melanogaster GN=grh PE=2 SV=3	--	--	--	--	--	--	--	--	KOG4091	Transcription factor
Cluster-21086.0	501	--	--	--	--	--	--	--	--	--	--	--	--	--	--	--	--	--	--	--	--	--	--	--	--	--	--	--	--
Cluster-22678.0	457	530838	ABO98807.1	238	6.8e-18	Ribosomal protein S19, component of cytosolic 80S ribosome and 40S small subunit [Ostreococcus lucimarinus CCE9901]	XM_018179152.1	XM_018179152	325	5.48e-168	Paraphaeosphaeria sporulosa 40S ribosomal protein-like protein S19 mRNA	K02966	RP-S19e, RPS19	small subunit ribosomal protein S19e	http://www.genome.jp/dbget-bin/www_bget?ko:K02966	P58234	303	8.9e-27	40S ribosomal protein S19-A OS=Schizosaccharomyces pombe (strain 972 / ATCC 24843) GN=rps1901 PE=2 SV=1	PF01090	Ribosomal protein S19e	GO:0042254//GO:0006412	ribosome biogenesis//translation	GO:0003735	structural constituent of ribosome	GO:0005840	ribosome	KOG3411	40S ribosomal protein S19
Cluster-25472.0	755	1454478	CCA23956.1	273	9.9e-22	10 kDa chaperonin putative [Albugo laibachii Nc14]	--	--	--	--	--	K04078	groES, HSPE1	chaperonin GroES	http://www.genome.jp/dbget-bin/www_bget?ko:K04078	Q5DC69	318	2.7e-28	10 kDa heat shock protein, mitochondrial OS=Schistosoma japonicum GN=SJCHGC01960 PE=3 SV=2	PF00166	Chaperonin 10 Kd subunit	GO:0006457	protein folding	--	--	GO:0005737	cytoplasm	KOG1641	Mitochondrial chaperonin
Cluster-12007.38447	743	6942256	GAU18772.1	532	9e-52	hypothetical protein TSUD_80610 [Trifolium subterraneum]	--	--	--	--	--	--	--	--	--	--	--	--	--	PF02964//PF08649	Methane monooxygenase, hydrolase gamma chain//DASH complex subunit Dad1	GO:0006118//GO:0030472//GO:0015947	obsolete electron transport//mitotic spindle organization in nucleus//methane metabolic process	GO:0015049	methane monooxygenase activity	GO:0042729//GO:0015050//GO:0072686	DASH complex//methane monooxygenase complex//mitotic spindle	--	--
Cluster-25018.0	909	5061068	XP_012575257.1	252	3.2e-19	PREDICTED: uncharacterized protein LOC101499348 [Cicer arietinum]	--	--	--	--	--	--	--	--	--	--	--	--	--	--	--	--	--	--	--	--	--	--	--
Cluster-17739.0	876	--	--	--	--	--	XM_017119073.1	XM_017119073	43	6.32e-11	PREDICTED: Drosophila rhopaloa alpha-endosulfine (LOC108041211), mRNA	--	--	--	--	B5G1C4	182	1.8e-12	cAMP-regulated phosphoprotein 19 OS=Taeniopygia guttata GN=ARPP19 PE=3 SV=2	--	--	--	--	--	--	--	--	--	--
Cluster-12007.2245	696	6909982	GAU51017.1	661	9.3e-67	hypothetical protein TSUD_411620 [Trifolium subterraneum]	--	--	--	--	--	--	--	--	--	--	--	--	--	--	--	--	--	--	--	--	--	--	--
Cluster-19224.0	496	--	--	--	--	--	--	--	--	--	--	--	--	--	--	--	--	--	--	--	--	--	--	--	--	--	--	--	--
Cluster-20646.0	1673	10427125	POE82304.1	306	3.3e-25	mitochondrial outer membrane protein porin [Quercus suber]	--	--	--	--	--	--	--	--	--	Q94920	855	3.2e-90	Voltage-dependent anion-selective channel OS=Drosophila melanogaster GN=porin PE=1 SV=3	PF01459	Eukaryotic porin	GO:0055085	transmembrane transport	--	--	GO:0005741	mitochondrial outer membrane	KOG3126	Porin/voltage-dependent anion-selective channel protein
Cluster-25548.0	1042	2007893	EKX47798.1	229	1.7e-16	hypothetical protein GUITHDRAFT_137181 [Guillardia theta CCMP2712]	--	--	--	--	--	--	--	--	--	Q9CPW5	486	1.2e-47	Translocon-associated protein subunit beta OS=Mus musculus GN=Ssr2 PE=1 SV=1	--	--	--	--	--	--	--	--	KOG3317	Translocon-associated complex TRAP, beta subunit
Cluster-12007.51249	490	--	--	--	--	--	--	--	--	--	--	--	--	--	--	--	--	--	--	--	--	--	--	--	--	--	--	--	--
Cluster-12007.19168	395	7206041	XP_018502663.1	150	9.4e-08	PREDICTED: kinesin-2-like [Pyrus x bretschneideri]	AP015040.1	AP015040	82	5.68e-33	Vigna angularis var. angularis DNA, chromosome 7, almost complete sequence, cultivar: Shumari	--	--	--	--	--	--	--	--	PF00225	Kinesin motor domain	GO:0007018//GO:0007017	microtubule-based movement//microtubule-based process	GO:0003777//GO:0008017//GO:0005524	microtubule motor activity//microtubule binding//ATP binding	GO:0005874//GO:0045298	microtubule//tubulin complex	--	--
Cluster-25539.0	1068	10952896	XP_024156291.1	527	4.9e-51	uncharacterized protein LOC112164308 [Rosa chinensis]	--	--	--	--	--	--	--	--	--	P20825	448	3.2e-43	Retrovirus-related Pol polyprotein from transposon 297 OS=Drosophila melanogaster GN=pol PE=3 SV=1	--	--	--	--	--	--	--	--	--	--
Cluster-12710.0	726	--	--	--	--	--	--	--	--	--	--	--	--	--	--	Q9VBV3	286	1.3e-24	Protein takeout OS=Drosophila melanogaster GN=to PE=2 SV=1	--	--	--	--	--	--	--	--	--	--
Cluster-13867.0	932	4024078	XP_009351269.1	1050	9.7e-112	PREDICTED: protein SEC13 homolog [Pyrus x bretschneideri]	--	--	--	--	--	K14004	SEC13	protein transport protein SEC13	http://www.genome.jp/dbget-bin/www_bget?ko:K14004	Q3ZCC9	988	6.8e-106	Protein SEC13 homolog OS=Bos taurus GN=SEC13 PE=2 SV=1	PF00400	WD domain, G-beta repeat	--	--	GO:0005515	protein binding	--	--	KOG1332	Vesicle coat complex COPII, subunit SEC13
Cluster-12240.0	1177	7697009	OLQ03404.1	210	3.1e-14	Chitotriosidase-1 [Symbiodinium microadriaticum]	KT717335.1	KT717335	216	5.79e-107	Lygus hesperus putative imaginal disc growth factor mRNA, complete cds	--	--	--	--	Q2PQM7	647	3e-66	Chitinase-like protein Idgf4 OS=Glossina morsitans morsitans GN=Idgf4 PE=2 SV=1	PF00704//PF01559	Glycosyl hydrolases family 18//Zein seed storage protein	GO:0005975	carbohydrate metabolic process	GO:0045735//GO:0004553	nutrient reservoir activity//hydrolase activity, hydrolyzing O-glycosyl compounds	--	--	--	--
Cluster-12007.21617	3504	6178028	XP_015932001.1	1941	1.8e-214	asparagine synthetase [glutamine-hydrolyzing] 1 [Arachis duranensis]	AK287395.1	AK287395	761	0	Glycine max cDNA, clone: GMFL01-52-F01	K01953	asnB, ASNS	asparagine synthase (glutamine-hydrolysing)	http://www.genome.jp/dbget-bin/www_bget?ko:K01953	P49092	1911	2.4e-212	Asparagine synthetase [glutamine-hydrolyzing] 1 OS=Lotus japonicus GN=AS1 PE=2 SV=2	PF00733	Asparagine synthase	GO:0006531//GO:0006529//GO:0006522	aspartate metabolic process//asparagine biosynthetic process//alanine metabolic process	GO:0004066	asparagine synthase (glutamine-hydrolyzing) activity	--	--	KOG0571	Asparagine synthase (glutamine-hydrolyzing)
Cluster-18144.0	494	--	--	--	--	--	XM_013486255.1	XM_013486255	177	1.12e-85	Aureobasidium subglaciale EXF-2481 hypothetical protein partial mRNA	--	--	--	--	--	--	--	--	--	--	--	--	--	--	--	--	--	--
Cluster-12007.7808	594	10422190	POE77369.1	666	2.1e-67	atp synthase subunit delta, mitochondrial [Quercus suber]	XM_013575908.1	XM_013575908	435	0	Aureobasidium namibiae CBS 147.97 epsilon subunit of F1F0-ATP synthase N-terminal domain-containing protein partial mRNA	K02134	ATPeF1D, ATP5D, ATP16	F-type H+-transporting ATPase subunit delta	http://www.genome.jp/dbget-bin/www_bget?ko:K02134	P56525	669	4.2e-69	ATP synthase subunit delta, mitochondrial OS=Neurospora crassa (strain ATCC 24698 / 74-OR23-1A / CBS 708.71 / DSM 1257 / FGSC 987) GN=des PE=3 SV=2	PF02823	ATP synthase, Delta/Epsilon chain, beta-sandwich domain	GO:0015992//GO:0006119//GO:0015986	proton transport//oxidative phosphorylation//ATP synthesis coupled proton transport	GO:0046961//GO:0046933	proton-transporting ATPase activity, rotational mechanism//proton-transporting ATP synthase activity, rotational mechanism	GO:0045259//GO:0045261	proton-transporting ATP synthase complex//proton-transporting ATP synthase complex, catalytic core F(1)	KOG1758	Mitochondrial F1F0-ATP synthase, subunit delta/ATP16
Cluster-15454.0	537	267200	AAT84169.1	355	2.2e-31	60S ribosomal protein L27 [Chara globularis]	XM_014689206.1	XM_014689206	56	2.24e-18	Metarhizium brunneum ARSEF 3297 Ribosomal protein L27e partial mRNA	K02901	RP-L27e, RPL27	large subunit ribosomal protein L27e	http://www.genome.jp/dbget-bin/www_bget?ko:K02901	Q7ZV82	403	2.7e-38	60S ribosomal protein L27 OS=Danio rerio GN=rpl27 PE=2 SV=3	PF01777	Ribosomal L27e protein family	GO:0042254//GO:0006412	ribosome biogenesis//translation	GO:0003735	structural constituent of ribosome	GO:0005840//GO:0005622	ribosome//intracellular	KOG3418	60S ribosomal protein L27
Cluster-12007.43776	8071	6231360	KYP73686.1	716	4.5e-72	putative inactive purple acid phosphatase 16 [Cajanus cajan]	XM_003519052.3	XM_003519052	303	1.76e-154	PREDICTED: Glycine max probable inactive purple acid phosphatase 16 (LOC100803047), mRNA	--	--	--	--	Q9SR79	461	7.6e-44	Probable inactive purple acid phosphatase 16 OS=Arabidopsis thaliana GN=PAP16 PE=2 SV=1	PF00149//PF15957	Calcineurin-like phosphoesterase//Commissureless	GO:0007411	axon guidance	GO:0016787	hydrolase activity	--	--	--	--
Cluster-26290.0	678	--	--	--	--	--	CP014268.2	CP014268	678	0	Escherichia coli B strain C2566, complete genome	--	--	--	--	--	--	--	--	--	--	--	--	--	--	--	--	--	--
Cluster-12007.349	681	6940409	GAU20595.1	417	1.8e-38	hypothetical protein TSUD_297680 [Trifolium subterraneum]	--	--	--	--	--	--	--	--	--	--	--	--	--	--	--	--	--	--	--	--	--	--	--
Cluster-19928.0	533	--	--	--	--	--	--	--	--	--	--	--	--	--	--	--	--	--	--	--	--	--	--	--	--	--	--	--	--
Cluster-12007.22800	878	--	--	--	--	--	--	--	--	--	--	--	--	--	--	--	--	--	--	--	--	--	--	--	--	--	--	--	--
Cluster-12007.39875	2020	5703772	KRH74188.1	1036	8.9e-110	hypothetical protein GLYMA_01G005100 [Glycine max]	NM_001254143.2	NM_001254143	352	0	Glycine max inositol oxygenase 2-like (LOC100794523), mRNA	K00469	MIOX	inositol oxygenase	http://www.genome.jp/dbget-bin/www_bget?ko:K00469	O82200	866	2.1e-91	Inositol oxygenase 2 OS=Arabidopsis thaliana GN=MIOX2 PE=2 SV=2	PF05153//PF05733	Myo-inositol oxygenase//Tenuivirus/Phlebovirus nucleocapsid protein	GO:0019310//GO:0055114	inositol catabolic process//oxidation-reduction process	GO:0003723//GO:0050113//GO:0005506	RNA binding//inositol oxygenase activity//iron ion binding	GO:0019013//GO:0005737	viral nucleocapsid//cytoplasm	KOG1573	Aldehyde reductase
Cluster-13011.0	986	--	--	--	--	--	--	--	--	--	--	--	--	--	--	P82147	314	1e-27	Protein lethal(2)essential for life OS=Drosophila melanogaster GN=l(2)efl PE=1 SV=1	PF00525	Alpha crystallin A chain, N terminal	GO:0007423	sensory organ development	GO:0005212	structural constituent of eye lens	--	--	--	--
Cluster-12007.47800	1152	--	--	--	--	--	--	--	--	--	--	--	--	--	--	--	--	--	--	--	--	--	--	--	--	--	--	--	--
Cluster-12007.15260	2844	7637773	XP_019442532.1	603	2e-59	PREDICTED: protein LATERAL ORGAN BOUNDARIES [Lupinus angustifolius]	XM_017562506.1	XM_017562506	255	2.97e-128	PREDICTED: Vigna angularis LOB domain-containing protein 25-like (LOC108328620), transcript variant X4, mRNA	--	--	--	--	Q8L8Q3	491	8.8e-48	LOB domain-containing protein 25 OS=Arabidopsis thaliana GN=LBD25 PE=2 SV=3	--	--	--	--	--	--	--	--	--	--
Cluster-11908.0	725	760471	EEC44859.1	657	2.8e-66	predicted protein [Phaeodactylum tricornutum CCAP 1055..1]	NM_001046995.3	NM_001046995	44	1.44e-11	Bombyx mori proteasome beta 3 subunit (LOC732999), mRNA	K02735	PSMB3	20S proteasome subunit beta 3	http://www.genome.jp/dbget-bin/www_bget?ko:K02735	Q9XYN7	782	4.1e-82	Proteasome subunit beta type-3 OS=Drosophila melanogaster GN=Prosbeta3 PE=1 SV=1	PF00227	Proteasome subunit	GO:0051603	proteolysis involved in cellular protein catabolic process	GO:0004298	threonine-type endopeptidase activity	GO:0005839	proteasome core complex	KOG0180	20S proteasome, regulatory subunit beta type PSMB3/PUP3
Cluster-12007.6818	1448	6932734	GAU28231.1	1225	7.7e-132	hypothetical protein TSUD_118380 [Trifolium subterraneum]	XM_003542750.3	XM_003542750	356	0	PREDICTED: Glycine max cytosolic sulfotransferase 15-like (LOC100809003), mRNA	--	--	--	--	Q8L5A7	978	1.5e-104	Cytosolic sulfotransferase 15 OS=Arabidopsis thaliana GN=SOT15 PE=1 SV=1	PF00685	Sulfotransferase domain	--	--	GO:0008146	sulfotransferase activity	--	--	--	--
Cluster-20568.0	1147	4024176	XP_009351413.1	841	2.1e-87	PREDICTED: innexin inx1-like, partial [Pyrus x bretschneideri]	XM_963410.3	XM_963410	167	9.77e-80	PREDICTED: Tribolium castaneum innexin inx1 (LOC656913), mRNA	--	--	--	--	Q9XYN0	1483	3.3e-163	Innexin inx1 OS=Schistocerca americana GN=inx1 PE=1 SV=1	PF15202//PF00876	Adipogenin//Innexin	GO:0045444	fat cell differentiation	--	--	GO:0005921	gap junction	--	--
Cluster-12007.12587	2917	5626530	KRG96933.1	1039	5.8e-110	hypothetical protein GLYMA_19G242000 [Glycine max]	XM_009374304.2	XM_009374304	56	1.28e-17	PREDICTED: Pyrus x bretschneideri benzyl alcohol O-benzoyltransferase-like (LOC103961715), mRNA	--	--	--	--	Q8GT20	966	7.5e-103	Benzyl alcohol O-benzoyltransferase OS=Nicotiana tabacum GN=HSR201 PE=1 SV=1	PF02458	Transferase family	--	--	GO:0016747	transferase activity, transferring acyl groups other than amino-acyl groups	--	--	--	--
Cluster-1964.0	2123	--	--	--	--	--	--	--	--	--	--	--	--	--	--	--	--	--	--	PF01093	Clusterin	GO:0008219	cell death	--	--	--	--	--	--
Cluster-12007.28382	1548	3081438	XP_006661688.1	158	4.4e-08	PREDICTED: probable chromo domain-containing protein LHP1 [Oryza brachyantha]	--	--	--	--	--	--	--	--	--	Q9Y232	155	4.4e-09	Chromodomain Y-like protein OS=Homo sapiens GN=CDYL PE=1 SV=2	PF01393	Chromo shadow domain	--	--	--	--	GO:0005634	nucleus	KOG1911	Heterochromatin-associated protein HP1 and related CHROMO domain proteins
Cluster-12007.34315	1451	7646991	XP_019452775.1	1206	1.2e-129	PREDICTED: acidic endochitinase-like [Lupinus angustifolius]	--	--	--	--	--	K01183	E3.2.1.14	chitinase	http://www.genome.jp/dbget-bin/www_bget?ko:K01183	P23472	703	1.2e-72	Hevamine-A OS=Hevea brasiliensis PE=1 SV=2	PF00704	Glycosyl hydrolases family 18	GO:0005975	carbohydrate metabolic process	GO:0004553	hydrolase activity, hydrolyzing O-glycosyl compounds	--	--	KOG4701	Chitinase
Cluster-12739.0	1000	--	--	--	--	--	--	--	--	--	--	--	--	--	--	Q96SE7	138	2.7e-07	Zinc finger protein 347 OS=Homo sapiens GN=ZNF347 PE=1 SV=2	PF00096//PF13465	Zinc finger, C2H2 type//Zinc-finger double domain	--	--	GO:0046872	metal ion binding	--	--	--	--
Cluster-20841.0	376	10407569	POE62748.1	238	5.6e-18	hypothetical protein CFP56_03652 [Quercus suber]	--	--	--	--	--	--	--	--	--	--	--	--	--	--	--	--	--	--	--	--	--	--	--
Cluster-12007.41730	680	3647916	CDO98927.1	574	1.1e-56	unnamed protein product [Coffea canephora]	--	--	--	--	--	K04565	SOD1	superoxide dismutase, Cu-Zn family	http://www.genome.jp/dbget-bin/www_bget?ko:K04565	P28755	584	3.5e-59	Superoxide dismutase [Cu-Zn] OS=Ceratitis capitata GN=Sod PE=3 SV=2	PF00080	Copper/zinc superoxide dismutase (SODC)	GO:0055114//GO:0006801	oxidation-reduction process//superoxide metabolic process	GO:0046872	metal ion binding	--	--	KOG0441	Cu2+/Zn2+ superoxide dismutase SOD1
Cluster-3397.0	601	--	--	--	--	--	--	--	--	--	--	--	--	--	--	--	--	--	--	--	--	--	--	--	--	--	--	--	--
Cluster-27458.0	1249	2259056	CDF36067.1	379	8.4e-34	myo-inositol dehydrogenase [Chondrus crispus]	XM_013489488.1	XM_013489488	497	0	Aureobasidium subglaciale EXF-2481 hypothetical protein mRNA	--	--	--	--	P40332	358	1e-32	scyllo-inositol 2-dehydrogenase (NAD(+)) OS=Bacillus subtilis (strain 168) GN=iolX PE=1 SV=2	PF03446//PF01408//PF02894//PF02535//PF00857//PF03447	NAD binding domain of 6-phosphogluconate dehydrogenase//Oxidoreductase family, NAD-binding Rossmann fold//Oxidoreductase family, C-terminal alpha/beta domain//ZIP Zinc transporter//Isochorismatase family//Homoserine dehydrogenase, NAD binding domain	GO:0008152//GO:0019521//GO:0030001//GO:0055114//GO:0006098//GO:0055085	metabolic process//D-gluconate metabolic process//metal ion transport//oxidation-reduction process//pentose-phosphate shunt//transmembrane transport	GO:0050661//GO:0016491//GO:0004616//GO:0003824//GO:0046873	NADP binding//oxidoreductase activity//phosphogluconate dehydrogenase (decarboxylating) activity//catalytic activity//metal ion transmembrane transporter activity	GO:0016020	membrane	--	--
Cluster-12007.25119	1195	2369032	EPS72017.1	462	1.9e-43	hypothetical protein M569_02741, partial [Genlisea aurea]	XM_016297702.1	XM_016297702	127	1.76e-57	PREDICTED: Ficedula albicollis histone H2A.Z (LOC101805850), transcript variant X2, mRNA	K11251	H2A	histone H2A	http://www.genome.jp/dbget-bin/www_bget?ko:K11251	P08991	505	8.8e-50	Histone H2A.V (Fragment) OS=Strongylocentrotus purpuratus GN=H2A.F/Z PE=1 SV=1	PF00125	Core histone H2A/H2B/H3/H4	--	--	GO:0003677	DNA binding	--	--	KOG1757	Histone 2A
Cluster-13331.0	959	6290238	XP_016199481.1	232	7.1e-17	synaptotagmin-5 [Arachis ipaensis]	XM_016343995.1	XM_016343995	108	5.1e-47	PREDICTED: Arachis ipaensis synaptotagmin-5 (LOC107640473), mRNA	--	--	--	--	Q8L706	157	1.6e-09	Synaptotagmin-5 OS=Arabidopsis thaliana GN=SYT5 PE=2 SV=1	--	--	--	--	--	--	--	--	--	--
Cluster-12007.48451	1411	10343558	PNX76538.1	1250	9.5e-135	hypothetical protein L195_g032490, partial [Trifolium pratense]	--	--	--	--	--	--	--	--	--	P0CT42	383	1.5e-35	Transposon Tf2-7 polyprotein OS=Schizosaccharomyces pombe (strain 972 / ATCC 24843) GN=Tf2-7 PE=3 SV=1	PF00665	Integrase core domain	GO:0015074	DNA integration	--	--	--	--	--	--
Cluster-12007.25939	1758	6193018	KYP35344.1	892	3.9e-93	hypothetical protein KK1_043625 [Cajanus cajan]	--	--	--	--	--	K05909	E1.10.3.2	laccase	http://www.genome.jp/dbget-bin/www_bget?ko:K05909	--	--	--	--	PF06434	Aconitate hydratase 2 N-terminus	GO:0046487//GO:0006099//GO:0019643	glyoxylate metabolic process//tricarboxylic acid cycle//reductive tricarboxylic acid cycle	GO:0003994	aconitate hydratase activity	--	--	--	--
Cluster-12007.50784	1024	--	--	--	--	--	--	--	--	--	--	--	--	--	--	--	--	--	--	--	--	--	--	--	--	--	--	--	--
Cluster-12007.3531	1194	3552157	KEH42590.1	486	3.1e-46	FAR1 DNA-binding domain protein [Medicago truncatula]	--	--	--	--	--	--	--	--	--	--	--	--	--	PF02902	Ulp1 protease family, C-terminal catalytic domain	GO:0006508	proteolysis	GO:0008234	cysteine-type peptidase activity	--	--	--	--
Cluster-23822.1	734	--	--	--	--	--	--	--	--	--	--	--	--	--	--	--	--	--	--	--	--	--	--	--	--	--	--	--	--
Cluster-28155.0	553	--	--	--	--	--	--	--	--	--	--	--	--	--	--	--	--	--	--	--	--	--	--	--	--	--	--	--	--
Cluster-12007.45942	1377	3452379	KDO82792.1	396	9.9e-36	hypothetical protein CISIN_1g0229931mg, partial [Citrus sinensis]	XM_011045709.1	XM_011045709	56	5.97e-18	PREDICTED: Populus euphratica hypersensitive-induced response protein 1 (LOC105139317), mRNA	--	--	--	--	Q9CAR7	306	1.2e-26	Hypersensitive-induced response protein 2 OS=Arabidopsis thaliana GN=HIR2 PE=1 SV=1	--	--	--	--	--	--	--	--	--	--
Cluster-23606.1	1006	--	--	--	--	--	--	--	--	--	--	--	--	--	--	--	--	--	--	--	--	--	--	--	--	--	--	--	--
Cluster-12007.43442	480	5278388	XP_013456762.1	314	1.1e-26	O-fucosyltransferase family protein [Medicago truncatula]	XM_014772986.1	XM_014772986	129	5.22e-59	PREDICTED: Glycine max uncharacterized protein At1g04910 (LOC100795516), transcript variant X3, mRNA	--	--	--	--	--	--	--	--	--	--	--	--	--	--	--	--	--	--
Cluster-12007.44713	542	6290059	XP_016197366.1	156	2.6e-08	vesicle-associated membrane protein 724 [Arachis ipaensis]	XM_016341880.1	XM_016341880	70	3.73e-26	PREDICTED: Arachis ipaensis vesicle-associated membrane protein 724 (LOC107638547), mRNA	--	--	--	--	O23429	148	1e-08	Vesicle-associated membrane protein 724 OS=Arabidopsis thaliana GN=VAMP724 PE=2 SV=2	--	--	--	--	--	--	--	--	--	--
Cluster-4099.0	996	6302199	XP_016198358.1	270	2.9e-21	L-type lectin-domain containing receptor kinase IV.1 [Arachis ipaensis]	--	--	--	--	--	--	--	--	--	O80939	175	1.4e-11	L-type lectin-domain containing receptor kinase IV.1 OS=Arabidopsis thaliana GN=LECRK41 PE=2 SV=1	PF00139	Legume lectin domain	--	--	GO:0030246	carbohydrate binding	--	--	--	--
Cluster-12007.46628	674	5647960	KRH18370.1	141	1.8e-06	hypothetical protein GLYMA_13G054900 [Glycine max]	--	--	--	--	--	--	--	--	--	--	--	--	--	PF07127	Late nodulin protein	GO:0009878	nodule morphogenesis	GO:0046872	metal ion binding	--	--	--	--
Cluster-12007.38129	410	7643902	XP_019449301.1	456	3.2e-43	PREDICTED: disease resistance protein At4g27190-like [Lupinus angustifolius]	--	--	--	--	--	--	--	--	--	O81825	200	7e-15	Probable disease resistance protein At4g27220 OS=Arabidopsis thaliana GN=At4g27220 PE=2 SV=1	PF00931	NB-ARC domain	--	--	GO:0043531	ADP binding	--	--	--	--
Cluster-7181.0	852	7396115	OIV89044.1	358	1.6e-31	hypothetical protein TanjilG_31157 [Lupinus angustifolius]	--	--	--	--	--	--	--	--	--	--	--	--	--	PF00646//PF00974	F-box domain//Rhabdovirus spike glycoprotein	--	--	GO:0005515	protein binding	GO:0019031	viral envelope	--	--
Cluster-12007.38127	1008	--	--	--	--	--	--	--	--	--	--	--	--	--	--	--	--	--	--	--	--	--	--	--	--	--	--	--	--
Cluster-13200.0	833	--	--	--	--	--	--	--	--	--	--	--	--	--	--	--	--	--	--	PF03999	Microtubule associated protein (MAP65/ASE1 family)	GO:0000910//GO:0000226	cytokinesis//microtubule cytoskeleton organization	GO:0008017	microtubule binding	GO:0045298	tubulin complex	--	--
Cluster-12007.49823	1061	3537275	AES89692.2	139	4.8e-06	transmembrane protein, putative [Medicago truncatula]	--	--	--	--	--	--	--	--	--	--	--	--	--	--	--	--	--	--	--	--	--	--	--
Cluster-25082.0	998	--	--	--	--	--	KJ170899.1	KJ170899	181	1.4e-87	Trigonotylus caelestialium mitochondrion, partial genome	--	--	--	--	Q36426	221	6.3e-17	NADH-ubiquinone oxidoreductase chain 2 OS=Locusta migratoria GN=ND2 PE=3 SV=1	--	--	--	--	--	--	--	--	--	--
Cluster-12007.9610	654	--	--	--	--	--	--	--	--	--	--	--	--	--	--	--	--	--	--	--	--	--	--	--	--	--	--	--	--
Cluster-24217.0	878	1225343	CBN73828.1	463	1.1e-43	20S proteasome beta subunit [Ectocarpus siliculosus]	--	--	--	--	--	K02736	PSMB4	20S proteasome subunit beta 7	http://www.genome.jp/dbget-bin/www_bget?ko:K02736	P28024	583	5.8e-59	Proteasome subunit beta type-4 (Fragment) OS=Xenopus laevis GN=psmb4 PE=2 SV=2	PF12109//PF01118//PF00227	CXCR4 Chemokine receptor N terminal//Semialdehyde dehydrogenase, NAD binding domain//Proteasome subunit	GO:0055114//GO:0051603	oxidation-reduction process//proteolysis involved in cellular protein catabolic process	GO:0019955//GO:0016620//GO:0004298//GO:0051287	cytokine binding//oxidoreductase activity, acting on the aldehyde or oxo group of donors, NAD or NADP as acceptor//threonine-type endopeptidase activity//NAD binding	GO:0005839	proteasome core complex	KOG0185	20S proteasome, regulatory subunit beta type PSMB4/PRE4
Cluster-2477.0	1409	6920132	GAU40886.1	163	1.1e-08	hypothetical protein TSUD_40610 [Trifolium subterraneum]	--	--	--	--	--	--	--	--	--	--	--	--	--	PF01383	CpcD/allophycocyanin linker domain	--	--	--	--	GO:0030089	phycobilisome	--	--
Cluster-27307.0	800	--	--	--	--	--	--	--	--	--	--	--	--	--	--	--	--	--	--	PF03229	Alphavirus glycoprotein J	GO:0019050	suppression by virus of host apoptotic process	--	--	--	--	--	--
Cluster-12007.43031	825	--	--	--	--	--	--	--	--	--	--	--	--	--	--	--	--	--	--	--	--	--	--	--	--	--	--	--	--
Cluster-12007.34107	901	--	--	--	--	--	--	--	--	--	--	--	--	--	--	--	--	--	--	--	--	--	--	--	--	--	--	--	--
Cluster-12007.25482	3130	7641621	XP_019446778.1	754	6.9e-77	PREDICTED: probable vacuolar amino acid transporter YPQ1 [Lupinus angustifolius]	XM_016328851.1	XM_016328851	244	4.27e-122	PREDICTED: Arachis ipaensis probable vacuolar amino acid transporter YPQ2 (LOC107626069), mRNA	--	--	--	--	Q12010	141	3.7e-07	Probable vacuolar amino acid transporter YPQ1 OS=Saccharomyces cerevisiae (strain ATCC 204508 / S288c) GN=YPQ1 PE=1 SV=1	--	--	--	--	--	--	--	--	KOG2913	Predicted membrane protein
Cluster-12007.31164	856	--	--	--	--	--	--	--	--	--	--	--	--	--	--	--	--	--	--	--	--	--	--	--	--	--	--	--	--
Cluster-12007.29107	608	5055391	XP_012569450.1	183	2.2e-11	PREDICTED: G-protein coupled receptor 1-like [Cicer arietinum]	XM_006601133.2	XM_006601133	73	9.06e-28	PREDICTED: Glycine max G-protein coupled receptor 1-like (LOC100794547), mRNA	--	--	--	--	O04714	140	9.5e-08	G-protein coupled receptor 1 OS=Arabidopsis thaliana GN=GCR1 PE=1 SV=1	--	--	--	--	--	--	--	--	--	--
Cluster-12007.51303	441	--	--	--	--	--	--	--	--	--	--	--	--	--	--	--	--	--	--	--	--	--	--	--	--	--	--	--	--
Cluster-266.0	1435	--	--	--	--	--	--	--	--	--	--	--	--	--	--	--	--	--	--	PF07690//PF07535	Major Facilitator Superfamily//DBF zinc finger	GO:0055085	transmembrane transport	GO:0008270//GO:0003676	zinc ion binding//nucleic acid binding	GO:0016021	integral component of membrane	--	--
Cluster-12007.29251	3228	7621247	XP_019420011.1	201	9.5e-13	PREDICTED: WPP domain-associated protein-like isoform X1 [Lupinus angustifolius]	--	--	--	--	--	--	--	--	--	Q42971	142	3e-07	Enolase OS=Oryza sativa subsp. japonica GN=ENO1 PE=1 SV=2	--	--	--	--	--	--	--	--	--	--
Cluster-14063.0	1441	--	--	--	--	--	--	--	--	--	--	--	--	--	--	--	--	--	--	PF02724//PF06459//PF04086//PF02178	CDC45-like protein//Ryanodine Receptor TM 4-6//Signal recognition particle, alpha subunit, N-terminal//AT hook motif	GO:0006874//GO:0006816//GO:0006270//GO:0006886	cellular calcium ion homeostasis//calcium ion transport//DNA replication initiation//intracellular protein transport	GO:0005525//GO:0005047//GO:0003677//GO:0003924//GO:0005219	GTP binding//signal recognition particle binding//DNA binding//GTPase activity//ryanodine-sensitive calcium-release channel activity	GO:0016021//GO:0005785//GO:0005786//GO:0005622	integral component of membrane//signal recognition particle receptor complex//signal recognition particle, endoplasmic reticulum targeting//intracellular	--	--
Cluster-27601.1	850	--	--	--	--	--	XM_011354112.1	XM_011354112	36	4.77e-07	PREDICTED: Cerapachys biroi protein PRRC2C (LOC105288103), transcript variant X10, mRNA	--	--	--	--	--	--	--	--	--	--	--	--	--	--	--	--	--	--
Cluster-27601.2	1173	--	--	--	--	--	--	--	--	--	--	--	--	--	--	--	--	--	--	--	--	--	--	--	--	--	--	--	--
Cluster-12007.26765	571	5994614	KXG19532.1	224	3.6e-16	hypothetical protein SORBI_3010G073200 [Sorghum bicolor]	--	--	--	--	--	--	--	--	--	Q9V411	359	3.6e-33	Probable nucleolar GTP-binding protein 1 OS=Drosophila melanogaster GN=CG8801 PE=2 SV=1	--	--	--	--	--	--	--	--	KOG1490	GTP-binding protein CRFG/NOG1 (ODN superfamily)
Cluster-18638.0	469	1467968	BAJ90559.1	437	5.9e-41	predicted protein [Hordeum vulgare subsp. vulgare]	LM433491.1	LM433491	38	1.96e-08	Nippostrongylus brasiliensis genome assembly N_brasiliensis_RM07_v1_5_4 ,scaffold NBR_scaffold0000108	K09494	CCT2	T-complex protein 1 subunit beta	http://www.genome.jp/dbget-bin/www_bget?ko:K09494	Q3ZBH0	420	2.5e-40	T-complex protein 1 subunit beta OS=Bos taurus GN=CCT2 PE=1 SV=3	PF00118	TCP-1/cpn60 chaperonin family	--	--	GO:0005524	ATP binding	--	--	KOG0363	Chaperonin complex component, TCP-1 beta subunit (CCT2)
Cluster-25386.0	610	--	--	--	--	--	--	--	--	--	--	--	--	--	--	--	--	--	--	--	--	--	--	--	--	--	--	--	--
Cluster-21354.0	605	--	--	--	--	--	--	--	--	--	--	--	--	--	--	--	--	--	--	--	--	--	--	--	--	--	--	--	--
Cluster-25386.1	618	--	--	--	--	--	--	--	--	--	--	--	--	--	--	--	--	--	--	PF02724//PF01366	CDC45-like protein//Herpesvirus processing and transport protein	GO:0006270//GO:0015031//GO:0019069//GO:0016485	DNA replication initiation//protein transport//viral capsid assembly//protein processing	GO:0008565	protein transporter activity	--	--	--	--
Cluster-12007.27415	2813	--	--	--	--	--	--	--	--	--	--	--	--	--	--	--	--	--	--	--	--	--	--	--	--	--	--	--	--
Cluster-26466.0	726	5345353	KOO24205.1	189	5.2e-12	zinc finger protein 143 [Chrysochromulina sp. CCMP291]	XM_014398902.1	XM_014398902	114	1.77e-50	PREDICTED: Cimex lectularius transcription factor Sp9 (LOC106669425), transcript variant X5, mRNA	--	--	--	--	Q64HY5	515	3.7e-51	Transcription factor Sp8 OS=Gallus gallus GN=SP8 PE=2 SV=1	PF02892//PF00096//PF13465//PF13912	BED zinc finger//Zinc finger, C2H2 type//Zinc-finger double domain//C2H2-type zinc finger	--	--	GO:0046872//GO:0003677	metal ion binding//DNA binding	--	--	--	--
Cluster-26808.0	927	--	--	--	--	--	--	--	--	--	--	--	--	--	--	--	--	--	--	--	--	--	--	--	--	--	--	--	--
Cluster-12007.47348	3014	--	--	--	--	--	--	--	--	--	--	--	--	--	--	--	--	--	--	--	--	--	--	--	--	--	--	--	--
Cluster-21341.0	785	3734508	XP_008791694.1	390	2.8e-35	PREDICTED: probable prefoldin subunit 3 [Phoenix dactylifera]	--	--	--	--	--	--	--	--	--	Q5RCG9	516	3.1e-51	Prefoldin subunit 3 OS=Pongo abelii GN=VBP1 PE=2 SV=1	PF01920	Prefoldin subunit	GO:0006457	protein folding	GO:0051082	unfolded protein binding	GO:0016272	prefoldin complex	KOG3313	Molecular chaperone Prefoldin, subunit 3
Cluster-20890.0	957	9436651	XP_022632180.1	1159	2.3e-124	MADS-box transcription factor 1 isoform X2 [Vigna radiata var. radiata]	XM_006579371.2	XM_006579371	623	0	PREDICTED: Glycine max MADS-box transcription factor 1-like (LOC100805078), transcript variant X2, mRNA	--	--	--	--	O65874	1006	5.7e-108	MADS-box transcription factor 1 OS=Pisum sativum GN=MTF1 PE=2 SV=1	PF00319//PF01486	SRF-type transcription factor (DNA-binding and dimerisation domain)//K-box region	GO:0006355	regulation of transcription, DNA-templated	GO:0003677//GO:0046983//GO:0003700	DNA binding//protein dimerization activity//transcription factor activity, sequence-specific DNA binding	GO:0005634//GO:0005667	nucleus//transcription factor complex	--	--
Cluster-12007.7573	1949	7375311	OIT21058.1	424	7.9e-39	putative zinc metallopeptidase egy3, chloroplastic [Nicotiana attenuata]	XM_006573835.2	XM_006573835	210	2.1e-103	PREDICTED: Glycine max probable zinc metallopeptidase EGY3, chloroplastic (LOC100818502), transcript variant X2, mRNA	--	--	--	--	Q9LMU1	381	3.4e-35	Probable zinc metallopeptidase EGY3, chloroplastic OS=Arabidopsis thaliana GN=EGY3 PE=2 SV=1	PF00170//PF01352//PF07716	bZIP transcription factor//KRAB box//Basic region leucine zipper	GO:0006355	regulation of transcription, DNA-templated	GO:0003700//GO:0003676//GO:0043565	transcription factor activity, sequence-specific DNA binding//nucleic acid binding//sequence-specific DNA binding	GO:0005667//GO:0005622	transcription factor complex//intracellular	--	--
Cluster-12007.1930	915	--	--	--	--	--	--	--	--	--	--	--	--	--	--	--	--	--	--	--	--	--	--	--	--	--	--	--	--
Cluster-18331.0	892	9339553	GAX73115.1	691	3.9e-70	hypothetical protein CEUSTIGMA_g568.t1 [Chlamydomonas eustigma]	--	--	--	--	--	K03386	E1.11.1.15, PRDX, ahpC	peroxiredoxin (alkyl hydroperoxide reductase subunit C)	http://www.genome.jp/dbget-bin/www_bget?ko:K03386	P35705	711	8.5e-74	Thioredoxin-dependent peroxide reductase, mitochondrial OS=Bos taurus GN=PRDX3 PE=1 SV=2	PF00578//PF10417//PF08534	AhpC/TSA family//C-terminal domain of 1-Cys peroxiredoxin//Redoxin	GO:0055114	oxidation-reduction process	GO:0016209//GO:0016491//GO:0051920	antioxidant activity//oxidoreductase activity//peroxiredoxin activity	--	--	KOG0852	Alkyl hydroperoxide reductase, thiol specific antioxidant and related enzymes
Cluster-17848.0	683	10362778	PNX95758.1	222	7.3e-16	heat shock protein 83-like [Trifolium pratense]	--	--	--	--	--	K04079	htpG, HSP90A	molecular chaperone HtpG	http://www.genome.jp/dbget-bin/www_bget?ko:K04079	P51819	211	6.2e-16	Heat shock protein 83 OS=Ipomoea nil GN=HSP83A PE=2 SV=1	--	--	--	--	--	--	--	--	KOG0019	Molecular chaperone (HSP90 family)
Cluster-24632.0	865	--	--	--	--	--	--	--	--	--	--	--	--	--	--	Q90259	214	3.5e-16	Achaete-scute homolog 1a OS=Danio rerio GN=ascl1a PE=2 SV=1	PF00010	Helix-loop-helix DNA-binding domain	--	--	GO:0046983	protein dimerization activity	--	--	--	--
Cluster-12007.47399	1637	--	--	--	--	--	--	--	--	--	--	--	--	--	--	--	--	--	--	PF06220	U1 zinc finger	--	--	GO:0008270	zinc ion binding	--	--	--	--
Cluster-12007.13927	879	7638602	XP_019443446.1	177	1.6e-10	PREDICTED: uncharacterized protein LOC109347824 [Lupinus angustifolius]	--	--	--	--	--	--	--	--	--	--	--	--	--	PF02944	BESS motif	--	--	GO:0003677	DNA binding	--	--	--	--
Cluster-14749.0	639	10669528	XP_023890409.1	462	1e-43	6,7-dimethyl-8-ribityllumazine synthase-like [Quercus suber]	XM_013484868.1	XM_013484868	409	0	Aureobasidium subglaciale EXF-2481 hypothetical protein partial mRNA	K00794	ribH, RIB4	6,7-dimethyl-8-ribityllumazine synthase	http://www.genome.jp/dbget-bin/www_bget?ko:K00794	Q9UVT8	467	1.2e-45	6,7-dimethyl-8-ribityllumazine synthase OS=Magnaporthe oryzae (strain 70-15 / ATCC MYA-4617 / FGSC 8958) GN=MGG_04626 PE=1 SV=1	PF00885	6,7-dimethyl-8-ribityllumazine synthase	GO:0009231	riboflavin biosynthetic process	--	--	GO:0009349	riboflavin synthase complex	--	--
Cluster-20606.1	1337	1474845	BAJ87032.1	711	2.8e-72	predicted protein [Hordeum vulgare subsp. vulgare]	--	--	--	--	--	--	--	--	--	P50580	666	2.1e-68	Proliferation-associated protein 2G4 OS=Mus musculus GN=Pa2g4 PE=1 SV=3	--	--	--	--	--	--	--	--	KOG2776	Metallopeptidase
Cluster-14010.0	1032	4116420	XP_009600545.1	236	2.6e-17	PREDICTED: eukaryotic translation initiation factor 3 subunit M-like [Nicotiana tomentosiformis]	--	--	--	--	--	--	--	--	--	B3MCZ5	968	1.6e-103	Eukaryotic translation initiation factor 3 subunit M OS=Drosophila ananassae GN=Tango7 PE=3 SV=1	PF07745//PF01399//PF08625	Glycosyl hydrolase family 53//PCI domain//Utp13 specific WD40 associated domain	GO:0005975//GO:0006364	carbohydrate metabolic process//rRNA processing	GO:0005515//GO:0015926	protein binding//glucosidase activity	GO:0032040	small-subunit processome	KOG2753	Uncharacterized conserved protein, contains PCI domain
Cluster-24267.1	1033	--	--	--	--	--	--	--	--	--	--	--	--	--	--	P48598	144	5.5e-08	Eukaryotic translation initiation factor 4E OS=Drosophila melanogaster GN=eIF-4E PE=1 SV=1	PF01652	Eukaryotic initiation factor 4E	GO:0006413//GO:0006446	translational initiation//regulation of translational initiation	GO:0003743//GO:0003723	translation initiation factor activity//RNA binding	GO:0005737//GO:0005840	cytoplasm//ribosome	--	--
Cluster-17990.0	1061	11035924	XP_024376611.1	1207	6.9e-130	guanine nucleotide-binding protein subunit beta-like protein [Physcomitrella patens]	BT075485.1	BT075485	225	5.17e-112	Osmerus mordax clone omor-rgc-512-329 Guanine nucleotide-binding protein subunit beta 2-like 1 putative mRNA, complete cds	K14753	RACK1	guanine nucleotide-binding protein subunit beta-2-like 1 protein	http://www.genome.jp/dbget-bin/www_bget?ko:K14753	O18640	1483	3.1e-163	Guanine nucleotide-binding protein subunit beta-like protein OS=Drosophila melanogaster GN=Rack1 PE=1 SV=2	PF00400	WD domain, G-beta repeat	--	--	GO:0005515	protein binding	--	--	KOG0279	G protein beta subunit-like protein
Cluster-12007.51420	635	10347111	PNX80091.1	751	3.1e-77	hypothetical protein L195_g036086, partial [Trifolium pratense]	--	--	--	--	--	--	--	--	--	--	--	--	--	PF04827//PF01609	Plant transposon protein//Transposase DDE domain	GO:0006313	transposition, DNA-mediated	GO:0003677//GO:0004803//GO:0016788	DNA binding//transposase activity//hydrolase activity, acting on ester bonds	--	--	--	--
Cluster-17999.0	470	10433142	POE88321.1	143	7.3e-07	glucose-repressible gene protein [Quercus suber]	XM_016370414.1	XM_016370414	128	1.83e-58	Exophiala mesophila hypothetical protein mRNA	--	--	--	--	P22151	231	2e-18	Glucose-repressible gene protein OS=Neurospora crassa (strain ATCC 24698 / 74-OR23-1A / CBS 708.71 / DSM 1257 / FGSC 987) GN=grg-1 PE=2 SV=1	--	--	--	--	--	--	--	--	--	--
Cluster-12007.15484	4275	5655385	KRH25796.1	1072	1.3e-113	hypothetical protein GLYMA_12G129500 [Glycine max]	XM_003540360.3	XM_003540360	361	0	PREDICTED: Glycine max peroxidase P7 (LOC100806309), mRNA	K00430	E1.11.1.7	peroxidase	http://www.genome.jp/dbget-bin/www_bget?ko:K00430	Q9FLC0	789	3.7e-82	Peroxidase 52 OS=Arabidopsis thaliana GN=PER52 PE=2 SV=1	PF00141//PF11057	Peroxidase//Cortexin of kidney	GO:0055114//GO:0006804//GO:0006979	oxidation-reduction process//obsolete peroxidase reaction//response to oxidative stress	GO:0004601//GO:0020037	peroxidase activity//heme binding	GO:0031224	intrinsic component of membrane	--	--
Cluster-31.0	837	--	--	--	--	--	--	--	--	--	--	--	--	--	--	--	--	--	--	--	--	--	--	--	--	--	--	--	--
Cluster-25411.0	1095	--	--	--	--	--	--	--	--	--	--	--	--	--	--	--	--	--	--	PF08655	DASH complex subunit Ask1	GO:0008608	attachment of spindle microtubules to kinetochore	--	--	GO:0072686//GO:0042729	mitotic spindle//DASH complex	--	--
Cluster-12007.23694	2372	5109917	XP_012893680.1	155	1.5e-07	uncharacterized protein [Blastocystis hominis]	--	--	--	--	--	--	--	--	--	P53352	138	6.3e-07	Inner centromere protein OS=Gallus gallus GN=INCENP PE=2 SV=1	PF00836	Stathmin family	GO:0031110	regulation of microtubule polymerization or depolymerization	--	--	--	--	--	--
Cluster-13362.0	1645	5561780	KQK08271.1	1512	4.6e-165	hypothetical protein BRADI_2g40807v3 [Brachypodium distachyon]	XM_001658256.1	XM_001658256	445	0	Aedes aegypti AAEL001216-RA mRNA	K12812	UAP56, BAT1, SUB2	ATP-dependent RNA helicase UAP56/SUB2	http://www.genome.jp/dbget-bin/www_bget?ko:K12812	Q27268	1788	2.1e-198	ATP-dependent RNA helicase WM6 OS=Drosophila melanogaster GN=Hel25E PE=1 SV=1	PF00270//PF00580//PF04851	DEAD/DEAH box helicase//UvrD/REP helicase N-terminal domain//Type III restriction enzyme, res subunit	--	--	GO:0005524//GO:0003677//GO:0003676//GO:0016787	ATP binding//DNA binding//nucleic acid binding//hydrolase activity	--	--	KOG0329	ATP-dependent RNA helicase
Cluster-12007.8656	2574	8179395	XP_020217626.1	176	6e-10	membrane-associated 30 kDa protein, chloroplastic isoform X2 [Cajanus cajan]	XM_014764320.1	XM_014764320	116	5e-51	PREDICTED: Glycine max membrane-associated 30 kDa protein, chloroplastic-like (LOC100781742), transcript variant X1, mRNA	K03969	pspA	phage shock protein A	http://www.genome.jp/dbget-bin/www_bget?ko:K03969	Q03943	147	6.2e-08	Membrane-associated 30 kDa protein, chloroplastic OS=Pisum sativum GN=IM30 PE=2 SV=1	PF01600	Coronavirus S1 glycoprotein	GO:0019064	fusion of virus membrane with host plasma membrane	--	--	GO:0016020	membrane	--	--
Cluster-12007.8658	574	--	--	--	--	--	--	--	--	--	--	--	--	--	--	--	--	--	--	--	--	--	--	--	--	--	--	--	--
Cluster-12007.11078	1280	5776727	XP_014630862.1	437	1.6e-40	PREDICTED: serine..threonine-protein phosphatase 7 long form homolog isoform X2 [Glycine max]	--	--	--	--	--	K15168	MED25	mediator of RNA polymerase II transcription subunit 25	http://www.genome.jp/dbget-bin/www_bget?ko:K15168	Q9LNG5	139	2.6e-07	Serine/threonine-protein phosphatase 7 long form homolog OS=Arabidopsis thaliana GN=At1g48120 PE=2 SV=1	--	--	--	--	--	--	--	--	--	--
Cluster-273.0	1070	--	--	--	--	--	AP015039.1	AP015039	41	1e-09	Vigna angularis var. angularis DNA, chromosome 6, almost complete sequence, cultivar: Shumari	--	--	--	--	--	--	--	--	PF00071	Ras family	GO:0007264	small GTPase mediated signal transduction	GO:0005525	GTP binding	--	--	--	--
Cluster-27746.0	754	7517063	XP_019149668.1	151	1.4e-07	PREDICTED: peptidyl-prolyl cis-trans isomerase FKBP53 [Ipomoea nil]	--	--	--	--	--	--	--	--	--	Q26486	219	8.1e-17	46 kDa FK506-binding nuclear protein OS=Spodoptera frugiperda GN=FKBP46 PE=2 SV=1	PF04505	Interferon-induced transmembrane protein	GO:0009607	response to biotic stimulus	--	--	GO:0016021	integral component of membrane	--	--
Cluster-12007.48997	2131	--	--	--	--	--	--	--	--	--	--	--	--	--	--	--	--	--	--	--	--	--	--	--	--	--	--	--	--
Cluster-14048.0	811	--	--	--	--	--	--	--	--	--	--	--	--	--	--	--	--	--	--	--	--	--	--	--	--	--	--	--	--
Cluster-12007.40792	1473	--	--	--	--	--	--	--	--	--	--	--	--	--	--	--	--	--	--	--	--	--	--	--	--	--	--	--	--
Cluster-12007.32978	670	--	--	--	--	--	--	--	--	--	--	--	--	--	--	--	--	--	--	PF00751	DM DNA binding domain	GO:0006355	regulation of transcription, DNA-templated	GO:0043565	sequence-specific DNA binding	--	--	--	--
Cluster-12007.32976	1838	--	--	--	--	--	--	--	--	--	--	--	--	--	--	--	--	--	--	PF06858	Nucleolar GTP-binding protein 1 (NOG1)	--	--	GO:0005525	GTP binding	--	--	--	--
Cluster-21695.0	903	--	--	--	--	--	--	--	--	--	--	--	--	--	--	--	--	--	--	PF04120	Low affinity iron permease	GO:0055085	transmembrane transport	--	--	--	--	--	--
Cluster-4829.0	803	7422789	OIW15719.1	1003	2.4e-106	hypothetical protein TanjilG_04254 [Lupinus angustifolius]	XM_003543329.3	XM_003543329	370	0	PREDICTED: Glycine max cysteine-rich repeat secretory protein 38 (LOC100527155), mRNA	--	--	--	--	Q9LRJ9	649	1.2e-66	Cysteine-rich repeat secretory protein 38 OS=Arabidopsis thaliana GN=CRRSP38 PE=2 SV=1	--	--	--	--	--	--	--	--	--	--
Cluster-22834.0	791	3646369	CDP00244.1	1015	9.4e-108	unnamed protein product [Coffea canephora]	XM_012411756.1	XM_012411756	281	2.82e-143	PREDICTED: Athalia rosae serine/threonine-protein phosphatase 2A catalytic subunit beta isoform (LOC105692487), mRNA	K04382	PPP2C	serine/threonine-protein phosphatase 2A catalytic subunit	http://www.genome.jp/dbget-bin/www_bget?ko:K04382	P23696	1145	3.6e-124	Serine/threonine-protein phosphatase PP2A OS=Drosophila melanogaster GN=mts PE=2 SV=1	PF02135//PF03636//PF00149//PF01017	TAZ zinc finger//Glycosyl hydrolase family 65, N-terminal domain//Calcineurin-like phosphoesterase//STAT protein, all-alpha domain	GO:0007165//GO:0005975//GO:0042967//GO:0006355	signal transduction//carbohydrate metabolic process//acyl-carrier-protein biosynthetic process//regulation of transcription, DNA-templated	GO:0003824//GO:0008270//GO:0016787//GO:0004871//GO:0003700//GO:0004402//GO:0003712	catalytic activity//zinc ion binding//hydrolase activity//signal transducer activity//transcription factor activity, sequence-specific DNA binding//histone acetyltransferase activity//transcription cofactor activity	GO:0000123//GO:0005667//GO:0005634	histone acetyltransferase complex//transcription factor complex//nucleus	KOG0371	Serine/threonine protein phosphatase 2A, catalytic subunit
Cluster-25091.0	1652	--	--	--	--	--	--	--	--	--	--	--	--	--	--	--	--	--	--	--	--	--	--	--	--	--	--	--	--
Cluster-19526.0	921	1471985	BAK02742.1	1025	7.6e-109	predicted protein [Hordeum vulgare subsp. vulgare]	XM_001868654.1	XM_001868654	139	2.86e-64	Culex quinquefasciatus T-complex protein 1 subunit epsilon, mRNA	K09497	CCT5	T-complex protein 1 subunit epsilon	http://www.genome.jp/dbget-bin/www_bget?ko:K09497	Q4R6V2	1033	4e-111	T-complex protein 1 subunit epsilon OS=Macaca fascicularis GN=CCT5 PE=2 SV=1	PF00118	TCP-1/cpn60 chaperonin family	--	--	GO:0005524	ATP binding	--	--	KOG0357	Chaperonin complex component, TCP-1 epsilon subunit (CCT5)
Cluster-20181.0	626	8376371	XP_020579683.1	586	4.2e-58	60S ribosomal protein L9-like [Phalaenopsis equestris]	XM_014395899.1	XM_014395899	215	1.08e-106	PREDICTED: Cimex lectularius 60S ribosomal protein L9 (LOC106667755), mRNA	K02940	RP-L9e, RPL9	large subunit ribosomal protein L9e	http://www.genome.jp/dbget-bin/www_bget?ko:K02940	Q963B7	834	3.3e-88	60S ribosomal protein L9 OS=Spodoptera frugiperda GN=RpL9 PE=2 SV=1	PF08533//PF00347	Beta-galactosidase C-terminal domain//Ribosomal protein L6	GO:0006027//GO:0006687//GO:0046486//GO:0042254//GO:0006012//GO:0006412	glycosaminoglycan catabolic process//glycosphingolipid metabolic process//glycerolipid metabolic process//ribosome biogenesis//galactose metabolic process//translation	GO:0004565//GO:0019843//GO:0003735	beta-galactosidase activity//rRNA binding//structural constituent of ribosome	GO:0009341//GO:0005840	beta-galactosidase complex//ribosome	KOG3255	60S ribosomal protein L9
Cluster-18926.0	613	--	--	--	--	--	--	--	--	--	--	--	--	--	--	--	--	--	--	PF07213	DAP10 membrane protein	GO:0014068//GO:0050776//GO:0007165	positive regulation of phosphatidylinositol 3-kinase signaling//regulation of immune response//signal transduction	GO:0005102//GO:0043548	receptor binding//phosphatidylinositol 3-kinase binding	GO:0016020	membrane	--	--
Cluster-12007.19991	1011	--	--	--	--	--	--	--	--	--	--	--	--	--	--	--	--	--	--	--	--	--	--	--	--	--	--	--	--
Cluster-10403.1	893	10353762	PNX86742.1	365	2.5e-32	hypothetical protein L195_g042823, partial [Trifolium pratense]	--	--	--	--	--	--	--	--	--	--	--	--	--	--	--	--	--	--	--	--	--	--	--
Cluster-18101.0	2514	4024176	XP_009351413.1	520	7.5e-50	PREDICTED: innexin inx1-like, partial [Pyrus x bretschneideri]	XM_011143316.1	XM_011143316	285	5.52e-145	PREDICTED: Harpegnathos saltator innexin inx2 (LOC105184487), mRNA	--	--	--	--	Q9XYN1	1523	1.7e-167	Innexin inx2 OS=Schistocerca americana GN=inx2 PE=1 SV=1	PF00876	Innexin	--	--	--	--	GO:0005921	gap junction	--	--
Cluster-12007.9796	1659	5244022	KOM31307.1	161	2.1e-08	hypothetical protein LR48_Vigan01g086200 [Vigna angularis]	--	--	--	--	--	--	--	--	--	--	--	--	--	--	--	--	--	--	--	--	--	--	--
Cluster-12007.43772	539	--	--	--	--	--	--	--	--	--	--	--	--	--	--	--	--	--	--	--	--	--	--	--	--	--	--	--	--
Cluster-12007.31456	3507	6167202	XP_015958397.1	635	4.9e-63	uncharacterized oxidoreductase At1g06690, chloroplastic [Arachis duranensis]	BT137522.1	BT137522	282	3.6e-143	Lotus japonicus clone JCVI-FLLj-21P10 unknown mRNA	--	--	--	--	Q94A68	571	5.8e-57	Uncharacterized oxidoreductase At1g06690, chloroplastic OS=Arabidopsis thaliana GN=At1g06690 PE=2 SV=1	--	--	--	--	--	--	--	--	--	--
Cluster-27713.0	711	9371044	GAY06622.1	382	2.1e-34	small nuclear ribonucleoprotein Sm D1 [Pythium insidiosum]	XM_015264371.1	XM_015264371	121	2.22e-54	PREDICTED: Diachasma alloeum probable small nuclear ribonucleoprotein Sm D1 (LOC107043067), mRNA	K11087	SNRPD1, SMD1	small nuclear ribonucleoprotein D1	http://www.genome.jp/dbget-bin/www_bget?ko:K11087	Q9VU02	437	4e-42	Probable small nuclear ribonucleoprotein Sm D1 OS=Drosophila melanogaster GN=SmD1 PE=1 SV=1	PF06888//PF11095	Putative Phosphatase//Gem-associated protein 7 (Gemin7)	GO:0008152	metabolic process	GO:0016791	phosphatase activity	GO:0032797	SMN complex	KOG3428	Small nuclear ribonucleoprotein SMD1 and related snRNPs
Cluster-3107.0	583	--	--	--	--	--	--	--	--	--	--	--	--	--	--	--	--	--	--	--	--	--	--	--	--	--	--	--	--
Cluster-4258.0	645	2241778	XP_004502954.1	202	1.4e-13	PREDICTED: protein trichome birefringence-like 14 isoform X2 [Cicer arietinum]	--	--	--	--	--	--	--	--	--	--	--	--	--	--	--	--	--	--	--	--	--	--	--
Cluster-12007.7928	738	10679286	XP_023905271.1	277	3.3e-22	glycine-rich RNA-binding protein-like [Quercus suber]	XM_013491762.1	XM_013491762	357	0	Aureobasidium subglaciale EXF-2481 hypothetical protein partial mRNA	K12741	HNRNPA1_3	heterogeneous nuclear ribonucleoprotein A1/A3	http://www.genome.jp/dbget-bin/www_bget?ko:K12741	Q9LIS2	191	1.4e-13	Glycine-rich RNA-binding protein 4, mitochondrial OS=Arabidopsis thaliana GN=RBG4 PE=2 SV=1	PF16367//PF00076	RNA recognition motif//RNA recognition motif. (a.k.a. RRM, RBD, or RNP domain)	--	--	GO:0003676	nucleic acid binding	--	--	--	--
Cluster-24963.0	816	10301891	PNW69669.1	572	2.3e-56	hypothetical protein CHLRE_26g756797v5 [Chlamydomonas reinhardtii]	--	--	--	--	--	K02732	PSMB1	20S proteasome subunit beta 6	http://www.genome.jp/dbget-bin/www_bget?ko:K02732	P40304	689	2.8e-71	Proteasome subunit beta type-1 OS=Drosophila melanogaster GN=Prosbeta6 PE=2 SV=2	PF00227	Proteasome subunit	GO:0051603	proteolysis involved in cellular protein catabolic process	GO:0004298	threonine-type endopeptidase activity	GO:0005839	proteasome core complex	KOG0179	20S proteasome, regulatory subunit beta type PSMB1/PRE7
Cluster-19588.0	936	1353844	XP_003063225.1	625	1.9e-62	predicted protein [Micromonas pusilla CCMP1545]	XM_001606110.4	XM_001606110	240	2.08e-120	PREDICTED: Nasonia vitripennis splicing factor U2af 38 kDa subunit (LOC100113925), mRNA	K12836	U2AF1	splicing factor U2AF 35 kDa subunit	http://www.genome.jp/dbget-bin/www_bget?ko:K12836	Q94535	960	1.2e-102	Splicing factor U2af 38 kDa subunit OS=Drosophila melanogaster GN=U2af38 PE=1 SV=2	PF00076//PF00642	RNA recognition motif. (a.k.a. RRM, RBD, or RNP domain)//Zinc finger C-x8-C-x5-C-x3-H type (and similar)	--	--	GO:0046872//GO:0003676	metal ion binding//nucleic acid binding	--	--	KOG2202	U2 snRNP splicing factor, small subunit, and related proteins
Cluster-11712.0	439	--	--	--	--	--	--	--	--	--	--	--	--	--	--	--	--	--	--	--	--	--	--	--	--	--	--	--	--
Cluster-17650.0	882	1022507	XP_002508058.1	541	9.7e-53	peptidylprolyl isomerase, precursor [Micromonas commoda]	XM_012017981.1	XM_012017981	156	9.71e-74	PREDICTED: Vollenhovia emeryi peptidyl-prolyl cis-trans isomerase B (LOC105565094), mRNA	K03768	PPIB, ppiB	peptidyl-prolyl cis-trans isomerase B (cyclophilin B)	http://www.genome.jp/dbget-bin/www_bget?ko:K03768	P24367	673	2.1e-69	Peptidyl-prolyl cis-trans isomerase B OS=Gallus gallus GN=PPIB PE=2 SV=1	PF00160	Cyclophilin type peptidyl-prolyl cis-trans isomerase/CLD	GO:0000413//GO:0006457	protein peptidyl-prolyl isomerization//protein folding	GO:0003755	peptidyl-prolyl cis-trans isomerase activity	--	--	KOG0880	Peptidyl-prolyl cis-trans isomerase
Cluster-12007.1438	617	2247606	XP_004510597.1	215	4.3e-15	PREDICTED: uncharacterized protein LOC101499322 [Cicer arietinum]	AC135796.25	AC135796	82	9.14e-33	Medicago truncatula chromosome 8 clone mth2-28b18, complete sequence	--	--	--	--	--	--	--	--	--	--	--	--	--	--	--	--	--	--
Cluster-12007.1434	944	--	--	--	--	--	--	--	--	--	--	--	--	--	--	--	--	--	--	--	--	--	--	--	--	--	--	--	--
Cluster-12007.1430	922	--	--	--	--	--	--	--	--	--	--	--	--	--	--	--	--	--	--	--	--	--	--	--	--	--	--	--	--
Cluster-19374.0	609	10944680	XP_024192225.1	805	1.6e-83	MLP-like protein 31 [Rosa chinensis]	--	--	--	--	--	--	--	--	--	Q941R6	385	3.7e-36	MLP-like protein 31 OS=Arabidopsis thaliana GN=MLP31 PE=2 SV=2	PF00407	Pathogenesis-related protein Bet v I family	GO:0009607//GO:0006952	response to biotic stimulus//defense response	--	--	--	--	--	--
Cluster-12007.12097	3266	1652585	AES74519.1	219	7.8e-15	hypothetical protein MTR_6g007360 [Medicago truncatula]	--	--	--	--	--	--	--	--	--	--	--	--	--	PF01502	Phosphoribosyl-AMP cyclohydrolase	GO:0000105//GO:0006547	histidine biosynthetic process//histidine metabolic process	GO:0004635	phosphoribosyl-AMP cyclohydrolase activity	--	--	--	--
Cluster-16779.0	490	10394322	POE49501.1	721	7.2e-74	atp synthase subunit gamma, mitochondrial [Quercus suber]	XM_018178083.1	XM_018178083	367	0	Paraphaeosphaeria sporulosa putative ATP synthase subunit gamma, mitochondrial mRNA	K02136	ATPeF1G, ATP5C1, ATP3	F-type H+-transporting ATPase subunit gamma	http://www.genome.jp/dbget-bin/www_bget?ko:K02136	P38077	379	1.5e-35	ATP synthase subunit gamma, mitochondrial OS=Saccharomyces cerevisiae (strain ATCC 204508 / S288c) GN=ATP3 PE=1 SV=1	PF00231	ATP synthase	GO:0006119//GO:0015986//GO:0015992	oxidative phosphorylation//ATP synthesis coupled proton transport//proton transport	GO:0046933//GO:0046961	proton-transporting ATP synthase activity, rotational mechanism//proton-transporting ATPase activity, rotational mechanism	GO:0045261//GO:0045259	proton-transporting ATP synthase complex, catalytic core F(1)//proton-transporting ATP synthase complex	KOG1531	F0F1-type ATP synthase, gamma subunit
Cluster-17959.0	719	10432115	POE87294.1	186	1.2e-11	cytochrome c oxidase subunit 6, mitochondrial [Quercus suber]	--	--	--	--	--	--	--	--	--	P00426	420	3.8e-40	Cytochrome c oxidase subunit 5A, mitochondrial OS=Bos taurus GN=COX5A PE=1 SV=2	PF02284	Cytochrome c oxidase subunit Va	GO:0015992//GO:0006123	proton transport//mitochondrial electron transport, cytochrome c to oxygen	GO:0004129	cytochrome-c oxidase activity	GO:0005743//GO:0045277	mitochondrial inner membrane//respiratory chain complex IV	KOG4077	Cytochrome c oxidase, subunit Va/COX6
Cluster-19612.0	1233	10897572	AVM81142.1	475	6.1e-45	NADH dehydrogenase subunit 5 ..mitochondrion.. [Storeatula sp. CCMP1868]	KU234540.1	KU234540	481	0	Lygus pratensis mitochondrion, partial genome	--	--	--	--	Q36428	917	1.5e-97	NADH-ubiquinone oxidoreductase chain 5 OS=Locusta migratoria GN=ND5 PE=3 SV=1	PF00420	NADH-ubiquinone/plastoquinone oxidoreductase chain 4L	GO:0042773//GO:0055114	ATP synthesis coupled electron transport//oxidation-reduction process	GO:0016651	oxidoreductase activity, acting on NAD(P)H	--	--	KOG4668	NADH dehydrogenase subunits 2, 5, and related proteins
Cluster-12007.44511	1369	8156307	XP_020236391.1	211	2.8e-14	uncharacterized protein LOC109815966 [Cajanus cajan]	XM_014765858.1	XM_014765858	118	2.03e-52	PREDICTED: Glycine max uncharacterized LOC102661159 (LOC102661159), mRNA	--	--	--	--	--	--	--	--	--	--	--	--	--	--	--	--	--	--
Cluster-12007.7483	1350	--	--	--	--	--	--	--	--	--	--	--	--	--	--	--	--	--	--	--	--	--	--	--	--	--	--	--	--
Cluster-21207.0	1226	5724703	XP_014499712.1	142	2.5e-06	respiratory burst oxidase homolog protein E [Vigna radiata var. radiata]	--	--	--	--	--	--	--	--	--	--	--	--	--	--	--	--	--	--	--	--	--	--	--
Cluster-12007.35752	4455	10384761	PNY17742.1	1281	7.6e-138	ribonuclease H [Trifolium pratense]	XM_014775796.1	XM_014775796	195	1.06e-94	PREDICTED: Glycine max uncharacterized LOC100797103 (LOC100797103), transcript variant X3, mRNA	--	--	--	--	O00370	316	2.7e-27	LINE-1 retrotransposable element ORF2 protein OS=Homo sapiens PE=1 SV=1	PF05209	Septum formation inhibitor MinC, N-terminal domain	GO:0051302	regulation of cell division	--	--	--	--	--	--
Cluster-12007.22609	578	--	--	--	--	--	AJ001347.1	AJ001347	189	2.82e-92	Quercus suber cDNA for a ribosomal protein RPL41	--	--	--	--	--	--	--	--	PF04066	Multiple resistance and pH regulation protein F (MrpF / PhaF)	GO:0006811//GO:0034220	ion transport//ion transmembrane transport	GO:0015075	ion transmembrane transporter activity	GO:0016021	integral component of membrane	--	--
Cluster-12007.25386	1077	2638605	YP_008816157.1	757	1.1e-77	apocytochrome b ..mitochondrion.. [Roya obtusa]	U96433.1	U96433	40	3.64e-09	Dennyus cypsiuris cytochrome b (cytb) gene, mitochondrial gene encoding mitochondrial protein, partial cds	K00412	CYTB, petB	ubiquinol-cytochrome c reductase cytochrome b subunit	http://www.genome.jp/dbget-bin/www_bget?ko:K00412	Q6WRH5	847	1.8e-89	Cytochrome b OS=Akodon dolores GN=MT-CYB PE=3 SV=1	--	--	--	--	--	--	--	--	KOG4663	Cytochrome b
Cluster-12007.25385	589	11021696	AVR57574.1	496	1.1e-47	cytochrome b ..mitochondrion.. [Melosira undulata]	AY094537.1	AY094537	40	1.94e-09	Camponotus klugii cytochrome b (cytb) gene, partial cds; mitochondrial gene for mitochondrial product	K00412	CYTB, petB	ubiquinol-cytochrome c reductase cytochrome b subunit	http://www.genome.jp/dbget-bin/www_bget?ko:K00412	Q8M0K7	562	1.1e-56	Cytochrome b OS=Samia ricini GN=MT-CYB PE=3 SV=1	PF00032//PF13631	Cytochrome b(C-terminal)/b6/petD//Cytochrome b(N-terminal)/b6/petB	GO:0006118	obsolete electron transport	GO:0009055//GO:0016491	electron carrier activity//oxidoreductase activity	GO:0016020	membrane	KOG4663	Cytochrome b
Cluster-22045.0	1058	11123629	PTQ39089.1	1022	2e-108	hypothetical protein MARPO_0047s0069 [Marchantia polymorpha]	--	--	--	--	--	K09496	CCT4	T-complex protein 1 subunit delta	http://www.genome.jp/dbget-bin/www_bget?ko:K09496	Q9NB32	1206	4e-131	T-complex protein 1 subunit delta OS=Ochlerotatus triseriatus PE=2 SV=1	PF00118	TCP-1/cpn60 chaperonin family	--	--	GO:0005524	ATP binding	--	--	KOG0358	Chaperonin complex component, TCP-1 delta subunit (CCT4)
Cluster-12007.20366	1831	8175985	XP_020215247.1	354	9.7e-31	vacuolar fusion protein MON1 homolog [Cajanus cajan]	XM_016331940.1	XM_016331940	245	6.89e-123	PREDICTED: Arachis ipaensis protein SAND-like (LOC107629218), mRNA	--	--	--	--	--	--	--	--	--	--	--	--	--	--	--	--	--	--
Cluster-589.0	2479	10353762	PNX86742.1	239	2.8e-17	hypothetical protein L195_g042823, partial [Trifolium pratense]	--	--	--	--	--	--	--	--	--	--	--	--	--	PF06156//PF14942//PF05190//PF12474//PF09177//PF07926//PF04513//PF15898//PF15191//PF05791//PF05615//PF02684//PF07851//PF04799//PF11629//PF04977//PF00038	Protein of unknown function (DUF972)//Organelle biogenesis, Muted-like protein//MutS family domain IV//Polo kinase kinase//Syntaxin 6, N-terminal//TPR/MLP1/MLP2-like protein//Baculovirus polyhedron envelope protein, PEP, C terminus//cGMP-dependent protein kinase interacting domain//Synaptonemal complex central element protein 3//Bacillus haemolytic enterotoxin (HBL)//Tho complex subunit 7//Lipid-…	GO:0006298//GO:0006260//GO:0007131//GO:0048193//GO:0009245//GO:0009405//GO:0016310//GO:0009069//GO:0008053//GO:0007130//GO:0006397//GO:0006606//GO:0007283//GO:0007049	mismatch repair//DNA replication//reciprocal meiotic recombination//Golgi vesicle transport//lipid A biosynthetic process//pathogenesis//phosphorylation//serine family amino acid metabolic process//mitochondrial fusion//synaptonemal complex assembly//mRNA processing//protein import into nucleus//spermatogenesis//cell cycle	GO:0005198//GO:0004674//GO:0005524//GO:0008915//GO:0019901//GO:0030983//GO:0003924	structural molecule activity//protein serine/threonine kinase activity//ATP binding//lipid-A-disaccharide synthase activity//protein kinase binding//mismatched DNA binding//GTPase activity	GO:0030133//GO:0019028//GO:0019031//GO:0005741//GO:0005882//GO:0016020//GO:0016021//GO:0031083//GO:0000445	transport vesicle//viral capsid//viral envelope//mitochondrial outer membrane//intermediate filament//membrane//integral component of membrane//BLOC-1 complex//THO complex part of transcription export complex	--	--
Cluster-23556.0	1242	4717607	XP_011097823.1	1407	5.2e-153	serine..threonine-protein phosphatase PP-X isozyme 2 [Sesamum indicum]	XM_017483011.1	XM_017483011	323	2.02e-166	PREDICTED: Ictalurus punctatus protein phosphatase 4 catalytic subunit (ppp4c), mRNA	K15423	PPP4C	serine/threonine-protein phosphatase 4 catalytic subunit	http://www.genome.jp/dbget-bin/www_bget?ko:K15423	P97470	1555	1.6e-171	Serine/threonine-protein phosphatase 4 catalytic subunit OS=Mus musculus GN=Ppp4c PE=1 SV=2	PF00149//PF02820	Calcineurin-like phosphoesterase//mbt repeat	GO:0006355	regulation of transcription, DNA-templated	GO:0016787	hydrolase activity	GO:0005634	nucleus	KOG0372	Serine/threonine specific protein phosphatase involved in glycogen accumulation, PP2A-related
Cluster-23479.0	581	--	--	--	--	--	--	--	--	--	--	--	--	--	--	Q7M4F1	230	3.3e-18	Endocuticle structural glycoprotein SgAbd-4 OS=Schistocerca gregaria PE=1 SV=1	PF03206//PF00379	Nitrogen fixation protein NifW//Insect cuticle protein	GO:0009399	nitrogen fixation	GO:0042302	structural constituent of cuticle	--	--	--	--
Cluster-13186.0	784	--	--	--	--	--	--	--	--	--	--	--	--	--	--	P23654	179	3.7e-12	Neurotactin OS=Drosophila melanogaster GN=Nrt PE=1 SV=3	--	--	--	--	--	--	--	--	--	--
Cluster-12007.49040	659	--	--	--	--	--	--	--	--	--	--	--	--	--	--	--	--	--	--	--	--	--	--	--	--	--	--	--	--
Cluster-24270.0	458	1276951	EFJ42409.1	257	4.3e-20	hypothetical protein VOLCADRAFT_110015 [Volvox carteri f. nagariensis]	XM_011148947.1	XM_011148947	42	1.14e-10	PREDICTED: Harpegnathos saltator proteasome subunit beta type-2-like (LOC105187854), mRNA	K02734	PSMB2	20S proteasome subunit beta 4	http://www.genome.jp/dbget-bin/www_bget?ko:K02734	Q9R1P3	321	7.3e-29	Proteasome subunit beta type-2 OS=Mus musculus GN=Psmb2 PE=1 SV=1	PF00227	Proteasome subunit	GO:0051603	proteolysis involved in cellular protein catabolic process	GO:0004298	threonine-type endopeptidase activity	GO:0005839	proteasome core complex	KOG0177	20S proteasome, regulatory subunit beta type PSMB2/PRE1
Cluster-12007.50249	2306	--	--	--	--	--	--	--	--	--	--	--	--	--	--	--	--	--	--	--	--	--	--	--	--	--	--	--	--
Cluster-24884.0	1098	--	--	--	--	--	--	--	--	--	--	--	--	--	--	--	--	--	--	--	--	--	--	--	--	--	--	--	--
Cluster-24444.0	568	585473	ABS44863.1	472	6.2e-45	putative ribosomal protein S14 [Oryza sativa Japonica Group]	XM_015928380.1	XM_015928380	104	4.93e-45	PREDICTED: Tetranychus urticae 40S ribosomal protein S14-like (LOC107361541), mRNA	K02955	RP-S14e, RPS14	small subunit ribosomal protein S14e	http://www.genome.jp/dbget-bin/www_bget?ko:K02955	P14130	459	9e-45	40S ribosomal protein S14 OS=Drosophila melanogaster GN=RpS14a PE=1 SV=1	PF03423//PF00411	Carbohydrate binding domain (family 25)//Ribosomal protein S11	GO:0042254//GO:0006412	ribosome biogenesis//translation	GO:2001070//GO:0003735	starch binding//structural constituent of ribosome	GO:0005840	ribosome	KOG0407	40S ribosomal protein S14
Cluster-2325.1	899	6220920	KYP63246.1	253	2.5e-19	Retrovirus-related Pol polyprotein from transposon TNT 1-94 [Cajanus cajan]	--	--	--	--	--	--	--	--	--	--	--	--	--	--	--	--	--	--	--	--	--	--	--
Cluster-2325.0	1000	6874208	XP_017410164.1	210	2.6e-14	PREDICTED: uncharacterized protein LOC108322544 [Vigna angularis]	--	--	--	--	--	--	--	--	--	--	--	--	--	--	--	--	--	--	--	--	--	--	--
Cluster-22745.0	662	10411938	POE67117.1	655	4.4e-66	60s ribosomal protein l12 [Quercus suber]	XM_013490695.1	XM_013490695	423	0	Aureobasidium subglaciale EXF-2481 hypothetical protein partial mRNA	K02870	RP-L12e, RPL12	large subunit ribosomal protein L12e	http://www.genome.jp/dbget-bin/www_bget?ko:K02870	Q9C285	603	2.1e-61	60S ribosomal protein L12 OS=Neurospora crassa (strain ATCC 24698 / 74-OR23-1A / CBS 708.71 / DSM 1257 / FGSC 987) GN=rpl-12 PE=3 SV=1	PF00298	Ribosomal protein L11, RNA binding domain	GO:0042254//GO:0006412	ribosome biogenesis//translation	GO:0003735	structural constituent of ribosome	GO:0005840	ribosome	KOG0886	40S ribosomal protein S2
Cluster-21867.0	753	1825041	EIE23830.1	810	5.3e-84	ribosomal protein S5 component of cytosolic 80S ribosome and 40S small subunit [Coccomyxa subellipsoidea C-169]	XM_017916909.1	XM_017916909	272	2.7e-138	PREDICTED: Nicrophorus vespilloides 40S ribosomal protein S5 (LOC108559581), mRNA	K02989	RP-S5e, RPS5	small subunit ribosomal protein S5e	http://www.genome.jp/dbget-bin/www_bget?ko:K02989	P46782	916	1.2e-97	40S ribosomal protein S5 OS=Homo sapiens GN=RPS5 PE=1 SV=4	--	--	--	--	--	--	--	--	KOG3291	Ribosomal protein S7
Cluster-12007.51096	926	--	--	--	--	--	--	--	--	--	--	--	--	--	--	--	--	--	--	--	--	--	--	--	--	--	--	--	--
Cluster-12007.45560	1286	--	--	--	--	--	--	--	--	--	--	--	--	--	--	--	--	--	--	--	--	--	--	--	--	--	--	--	--
Cluster-12007.14429	1932	7409759	OIW02689.1	1937	2.8e-214	hypothetical protein TanjilG_29465 [Lupinus angustifolius]	XM_003616395.2	XM_003616395	567	0	Medicago truncatula glycerol-3-phosphate acyltransferase mRNA	K13508	GPAT	glycerol-3-phosphate acyltransferase	http://www.genome.jp/dbget-bin/www_bget?ko:K13508	Q9CAY3	1667	2.6e-184	Glycerol-3-phosphate acyltransferase 5 OS=Arabidopsis thaliana GN=GPAT5 PE=1 SV=1	PF01553	Acyltransferase	GO:0008152	metabolic process	GO:0016746	transferase activity, transferring acyl groups	--	--	--	--
Cluster-12007.49900	2516	--	--	--	--	--	--	--	--	--	--	--	--	--	--	--	--	--	--	PF03785//PF00118	Peptidase family C25, C terminal ig-like domain//TCP-1/cpn60 chaperonin family	GO:0006508	proteolysis	GO:0005524//GO:0008233	ATP binding//peptidase activity	--	--	--	--
Cluster-13017.0	393	--	--	--	--	--	--	--	--	--	--	--	--	--	--	--	--	--	--	--	--	--	--	--	--	--	--	--	--
Cluster-16235.0	776	--	--	--	--	--	--	--	--	--	--	--	--	--	--	Q24423	222	3.7e-17	Zinc finger protein Noc OS=Drosophila melanogaster GN=noc PE=1 SV=1	PF00711//PF13912//PF00096//PF04904	Beta defensin//C2H2-type zinc finger//Zinc finger, C2H2 type//NAB conserved region 1 (NCD1)	GO:0006952//GO:0045892	defense response//negative regulation of transcription, DNA-templated	GO:0046872	metal ion binding	GO:0005634//GO:0005576	nucleus//extracellular region	--	--
Cluster-26964.0	515	10448338	POF03518.1	153	5.5e-08	autophagy-related protein 18 [Quercus suber]	XM_011478470.1	XM_011478470	67	1.64e-24	PREDICTED: Oryzias latipes WD repeat domain, phosphoinositide interacting 2 (wipi2), mRNA	--	--	--	--	Q5ZHN3	366	5e-34	WD repeat domain phosphoinositide-interacting protein 2 OS=Gallus gallus GN=WIPI2 PE=2 SV=1	--	--	--	--	--	--	--	--	KOG2110	Uncharacterized conserved protein, contains WD40 repeats
Cluster-14506.0	516	2182893	EOD04041.1	243	2e-18	hypothetical protein EMIHUDRAFT_466266 [Emiliania huxleyi CCMP1516]	XM_011296590.1	XM_011296590	49	1.67e-14	PREDICTED: Musca domestica adenylyl cyclase-associated protein 1-like (LOC101897595), transcript variant X2, mRNA	K17261	CAP1_2, SRV2	adenylyl cyclase-associated protein	http://www.genome.jp/dbget-bin/www_bget?ko:K17261	Q3SYV4	411	3e-39	Adenylyl cyclase-associated protein 1 OS=Bos taurus GN=CAP1 PE=2 SV=3	PF01213	Adenylate cyclase associated (CAP) N terminal	GO:0007010	cytoskeleton organization	GO:0003779	actin binding	--	--	KOG2675	Adenylate cyclase-associated protein (CAP/Srv2p)
Cluster-24223.0	1243	--	--	--	--	--	--	--	--	--	--	--	--	--	--	--	--	--	--	--	--	--	--	--	--	--	--	--	--
Cluster-12007.7385	2210	7640441	XP_019445477.1	240	1.9e-17	PREDICTED: MLP-like protein 423 isoform X1 [Lupinus angustifolius]	--	--	--	--	--	--	--	--	--	Q93VR4	152	1.4e-08	MLP-like protein 423 OS=Arabidopsis thaliana GN=MLP423 PE=2 SV=1	PF00407//PF09830	Pathogenesis-related protein Bet v I family//ATP adenylyltransferase	GO:0009607//GO:0006952//GO:0006144	response to biotic stimulus//defense response//purine nucleobase metabolic process	GO:0003877	ATP adenylyltransferase activity	--	--	--	--
Cluster-737.0	1183	6914454	GAU46547.1	780	2.5e-80	hypothetical protein TSUD_402640 [Trifolium subterraneum]	--	--	--	--	--	--	--	--	--	--	--	--	--	PF01103//PF00098	Surface antigen//Zinc knuckle	--	--	GO:0008270//GO:0003676	zinc ion binding//nucleic acid binding	GO:0019867	outer membrane	--	--
Cluster-12007.48639	763	--	--	--	--	--	--	--	--	--	--	--	--	--	--	--	--	--	--	--	--	--	--	--	--	--	--	--	--
Cluster-12007.31080	1246	--	--	--	--	--	--	--	--	--	--	--	--	--	--	--	--	--	--	--	--	--	--	--	--	--	--	--	--
Cluster-12007.18962	1778	--	--	--	--	--	--	--	--	--	--	--	--	--	--	--	--	--	--	--	--	--	--	--	--	--	--	--	--
Cluster-12007.32686	2671	--	--	--	--	--	--	--	--	--	--	--	--	--	--	--	--	--	--	PF01691	Adenovirus E1B 19K protein / small t-antigen	GO:0043066	negative regulation of apoptotic process	GO:0005521	lamin binding	--	--	--	--
Cluster-17259.0	444	1713387	XP_003613764.1	150	1.1e-07	ATP synthase epsilon chain [Medicago truncatula]	--	--	--	--	--	--	--	--	--	Q06450	149	6.2e-09	ATP synthase subunit epsilon, mitochondrial OS=Ipomoea batatas PE=1 SV=2	PF04627//PF01051	Mitochondrial ATP synthase epsilon chain//Initiator Replication protein	GO:0006260//GO:0015986//GO:0006270//GO:0015992//GO:0006119	DNA replication//ATP synthesis coupled proton transport//DNA replication initiation//proton transport//oxidative phosphorylation	GO:0046961//GO:0003887//GO:0046933	proton-transporting ATPase activity, rotational mechanism//DNA-directed DNA polymerase activity//proton-transporting ATP synthase activity, rotational mechanism	GO:0005727//GO:0042575//GO:0000275//GO:0045259	extrachromosomal circular DNA//DNA polymerase complex//mitochondrial proton-transporting ATP synthase complex, catalytic core F(1)//proton-transporting ATP synthase complex	KOG3495	Mitochondrial F1F0-ATP synthase, subunit epsilon/ATP15
Cluster-22822.0	485	--	--	--	--	--	--	--	--	--	--	--	--	--	--	P27425	161	2.8e-10	Serotransferrin OS=Equus caballus GN=TF PE=2 SV=1	--	--	--	--	--	--	--	--	--	--
Cluster-27252.1	560	9340049	GAX72893.1	419	8.6e-39	hypothetical protein CEUSTIGMA_g348.t1 [Chlamydomonas eustigma]	--	--	--	--	--	K09571	FKBP4_5	FK506-binding protein 4/5	http://www.genome.jp/dbget-bin/www_bget?ko:K09571	Q9VL78	390	8.9e-37	FK506-binding protein 59 OS=Drosophila melanogaster GN=FKBP59 PE=1 SV=1	PF00254	FKBP-type peptidyl-prolyl cis-trans isomerase	GO:0006457	protein folding	--	--	--	--	KOG0544	FKBP-type peptidyl-prolyl cis-trans isomerase
Cluster-13173.0	3193	11058977	XP_024402239.1	1212	5.5e-130	CHD3-type chromatin-remodeling factor PICKLE-like [Physcomitrella patens]	KT369802.1	KT369802	300	3.23e-153	Euschistus heros ATP-dependent chromatin remodeler mi-2 mRNA, complete cds	K11643	CHD4, MI2B	chromodomain-helicase-DNA-binding protein 4	http://www.genome.jp/dbget-bin/www_bget?ko:K11643	O97159	2842	0	Chromodomain-helicase-DNA-binding protein Mi-2 homolog OS=Drosophila melanogaster GN=Mi-2 PE=1 SV=2	PF00130//PF00176//PF00270//PF04851//PF00641//PF08073//PF00628	Phorbol esters/diacylglycerol binding domain (C1 domain)//SNF2 family N-terminal domain//DEAD/DEAH box helicase//Type III restriction enzyme, res subunit//Zn-finger in Ran binding protein and others//CHDNT (NUC034) domain//PHD-finger	GO:0006355//GO:0035556	regulation of transcription, DNA-templated//intracellular signal transduction	GO:0003677//GO:0005524//GO:0003676//GO:0005515//GO:0016787//GO:0008270//GO:0016818	DNA binding//ATP binding//nucleic acid binding//protein binding//hydrolase activity//zinc ion binding//hydrolase activity, acting on acid anhydrides, in phosphorus-containing anhydrides	GO:0005634	nucleus	KOG0383	Predicted helicase
Cluster-24096.3	1609	--	--	--	--	--	--	--	--	--	--	--	--	--	--	--	--	--	--	--	--	--	--	--	--	--	--	--	--
Cluster-24096.1	1526	--	--	--	--	--	--	--	--	--	--	--	--	--	--	--	--	--	--	--	--	--	--	--	--	--	--	--	--
Cluster-28119.0	1787	1486921	BAJ93696.1	1754	4.3e-193	predicted protein [Hordeum vulgare subsp. vulgare]	XM_017914605.1	XM_017914605	678	0	PREDICTED: Nicrophorus vespilloides heat shock 70 kDa protein cognate 3 (LOC108557894), mRNA	K09490	HSPA5, BIP	heat shock 70kDa protein 5	http://www.genome.jp/dbget-bin/www_bget?ko:K09490	P29844	1945	1.4e-216	Heat shock 70 kDa protein cognate 3 OS=Drosophila melanogaster GN=Hsc70-3 PE=2 SV=2	PF04275//PF06723//PF01968//PF01566	Phosphomevalonate kinase//MreB/Mbl protein//Hydantoinase/oxoprolinase//Natural resistance-associated macrophage protein	GO:0006694//GO:0006695//GO:0006810//GO:0000902	steroid biosynthetic process//cholesterol biosynthetic process//transport//cell morphogenesis	GO:0016787//GO:0005215//GO:0004631	hydrolase activity//transporter activity//phosphomevalonate kinase activity	GO:0005737//GO:0016020	cytoplasm//membrane	KOG0100	Molecular chaperones GRP78/BiP/KAR2, HSP70 superfamily
Cluster-25837.0	356	--	--	--	--	--	--	--	--	--	--	--	--	--	--	--	--	--	--	--	--	--	--	--	--	--	--	--	--
Cluster-25231.0	849	--	--	--	--	--	XM_014511476.1	XM_014511476	46	1.31e-12	PREDICTED: Papilio machaon proteasomal ubiquitin receptor ADRM1 (LOC106717593), transcript variant X2, mRNA	--	--	--	--	Q7K2G1	238	5.7e-19	Proteasomal ubiquitin receptor ADRM1 homolog OS=Drosophila melanogaster GN=Rpn13 PE=1 SV=1	PF07043	Protein of unknown function (DUF1328)	--	--	--	--	GO:0005886	plasma membrane	KOG3037	Cell membrane glycoprotein
Cluster-17622.0	470	--	--	--	--	--	--	--	--	--	--	--	--	--	--	D8KY57	173	1.1e-11	Probable salivary secreted peptide OS=Bombus ignitus PE=2 SV=1	--	--	--	--	--	--	--	--	--	--
Cluster-14710.0	762	10407339	POE62518.1	705	8e-72	60s ribosomal protein l21-a [Quercus suber]	XM_013490076.1	XM_013490076	598	0	Aureobasidium subglaciale EXF-2481 hypothetical protein mRNA	K02889	RP-L21e, RPL21	large subunit ribosomal protein L21e	http://www.genome.jp/dbget-bin/www_bget?ko:K02889	Q9UUC1	534	2.4e-53	60S ribosomal protein L21-A OS=Schizosaccharomyces pombe (strain 972 / ATCC 24843) GN=rpl2101 PE=3 SV=1	PF01157	Ribosomal protein L21e	GO:0042254//GO:0006412	ribosome biogenesis//translation	GO:0003735	structural constituent of ribosome	GO:0005622//GO:0005840	intracellular//ribosome	KOG1732	60S ribosomal protein L21
Cluster-26919.0	1009	--	--	--	--	--	--	--	--	--	--	--	--	--	--	--	--	--	--	--	--	--	--	--	--	--	--	--	--
Cluster-4275.0	699	--	--	--	--	--	--	--	--	--	--	--	--	--	--	--	--	--	--	--	--	--	--	--	--	--	--	--	--
Cluster-15134.0	2410	10694320	XP_023917479.1	1334	2.9e-144	ATP-dependent RNA helicase dbp2-like [Quercus suber]	XM_001864984.1	XM_001864984	129	2.78e-58	Culex quinquefasciatus DEAD box ATP-dependent RNA helicase, mRNA	K12823	DDX5, DBP2	ATP-dependent RNA helicase DDX5/DBP2	http://www.genome.jp/dbget-bin/www_bget?ko:K12823	P19109	1454	1.6e-159	ATP-dependent RNA helicase p62 OS=Drosophila melanogaster GN=Rm62 PE=1 SV=3	PF00270//PF00739//PF04851	DEAD/DEAH box helicase//Trans-activation protein X//Type III restriction enzyme, res subunit	GO:0019079	viral genome replication	GO:0016787//GO:0003676//GO:0003677//GO:0005524	hydrolase activity//nucleic acid binding//DNA binding//ATP binding	--	--	KOG0331	ATP-dependent RNA helicase
Cluster-24644.0	576	--	--	--	--	--	--	--	--	--	--	--	--	--	--	--	--	--	--	--	--	--	--	--	--	--	--	--	--
Cluster-12007.10742	905	5274552	XP_013447734.1	141	2.4e-06	nuclear matrix constituent-like protein [Medicago truncatula]	XM_016107053.1	XM_016107053	62	1.79e-21	PREDICTED: Arachis duranensis protein CROWDED NUCLEI 1 (LOC107486499), mRNA	--	--	--	--	--	--	--	--	--	--	--	--	--	--	--	--	--	--
Cluster-12007.49650	1730	--	--	--	--	--	--	--	--	--	--	--	--	--	--	--	--	--	--	--	--	--	--	--	--	--	--	--	--
Cluster-12007.16371	3078	6200424	KYP42750.1	2085	3.1e-231	Sporozoite surface protein 2 [Cajanus cajan]	--	--	--	--	--	--	--	--	--	--	--	--	--	PF02178//PF00872//PF04434	AT hook motif//Transposase, Mutator family//SWIM zinc finger	GO:0006313	transposition, DNA-mediated	GO:0008270//GO:0004803//GO:0003677	zinc ion binding//transposase activity//DNA binding	--	--	--	--
Cluster-12007.50670	989	8184724	XP_020222916.1	169	1.5e-09	protein PHR1-LIKE 2-like isoform X3 [Cajanus cajan]	--	--	--	--	--	--	--	--	--	--	--	--	--	--	--	--	--	--	--	--	--	--	--
Cluster-7815.0	936	--	--	--	--	--	--	--	--	--	--	--	--	--	--	--	--	--	--	--	--	--	--	--	--	--	--	--	--
Cluster-18084.0	1317	1296532	XP_002897020.1	1116	3.1e-119	T-complex protein 1 subunit gamma [Phytophthora infestans T30-4]	XM_001870668.1	XM_001870668	95	1.19e-39	Culex quinquefasciatus T-complex protein 1 subunit gamma, mRNA	K09495	CCT3, TRIC5	T-complex protein 1 subunit gamma	http://www.genome.jp/dbget-bin/www_bget?ko:K09495	P48605	1234	2.9e-134	T-complex protein 1 subunit gamma OS=Drosophila melanogaster GN=Cctgamma PE=2 SV=2	PF00118	TCP-1/cpn60 chaperonin family	--	--	GO:0005524	ATP binding	--	--	KOG0364	Chaperonin complex component, TCP-1 gamma subunit (CCT3)
Cluster-12007.44008	599	--	--	--	--	--	--	--	--	--	--	--	--	--	--	--	--	--	--	--	--	--	--	--	--	--	--	--	--
Cluster-12007.44000	324	7643902	XP_019449301.1	366	6.9e-33	PREDICTED: disease resistance protein At4g27190-like [Lupinus angustifolius]	--	--	--	--	--	--	--	--	--	--	--	--	--	--	--	--	--	--	--	--	--	--	--
Cluster-12007.39324	1040	7619456	XP_019418042.1	236	2.7e-17	PREDICTED: rho GTPase-activating protein gacZ-like [Lupinus angustifolius]	--	--	--	--	--	--	--	--	--	--	--	--	--	PF10717	Occlusion-derived virus envelope protein ODV-E18	--	--	--	--	GO:0019031	viral envelope	--	--
Cluster-12007.1106	1035	5713005	XP_014526211.1	157	3.8e-08	hypothetical protein JH06_3527 [Blastocystis sp. subtype 4]	--	--	--	--	--	--	--	--	--	O76329	182	2.2e-12	Interaptin OS=Dictyostelium discoideum GN=abpD PE=1 SV=1	--	--	--	--	--	--	--	--	--	--
Cluster-2647.0	933	--	--	--	--	--	--	--	--	--	--	--	--	--	--	--	--	--	--	--	--	--	--	--	--	--	--	--	--
Cluster-19120.0	505	2543398	XP_005839712.1	231	4.9e-17	ubiquitin_small subunit ribosomal protein S30e fusion protein [Guillardia theta CCMP2712]	XM_011601026.1	XM_011601026	76	1.6e-29	PREDICTED: Aquila chrysaetos canadensis Finkel-Biskis-Reilly murine sarcoma virus (FBR-MuSV) ubiquitously expressed (FAU), mRNA	K02983	RP-S30e, RPS30	small subunit ribosomal protein S30e	http://www.genome.jp/dbget-bin/www_bget?ko:K02983	P62861	199	1.1e-14	40S ribosomal protein S30 OS=Homo sapiens GN=FAU PE=1 SV=1	PF00240//PF04758	Ubiquitin family//Ribosomal protein S30	GO:0006412//GO:0042254	translation//ribosome biogenesis	GO:0003735//GO:0005515	structural constituent of ribosome//protein binding	GO:0005622//GO:0005840	intracellular//ribosome	KOG0009	Ubiquitin-like/40S ribosomal S30 protein fusion
Cluster-15288.0	469	--	--	--	--	--	--	--	--	--	--	--	--	--	--	Q9NYQ6	124	5.2e-06	Cadherin EGF LAG seven-pass G-type receptor 1 OS=Homo sapiens GN=CELSR1 PE=1 SV=1	PF00008	EGF-like domain	--	--	GO:0005515	protein binding	--	--	--	--
Cluster-16059.0	1573	5206231	AKR76260.1	2104	9.9e-234	beta-1 tubulin [Dendrobium catenatum]	XM_017930170.1	XM_017930170	717	0	PREDICTED: Nicrophorus vespilloides tubulin beta-1 chain (LOC108568843), mRNA	K07375	TUBB	tubulin beta	http://www.genome.jp/dbget-bin/www_bget?ko:K07375	O17449	2125	1.6e-237	Tubulin beta-1 chain OS=Manduca sexta PE=2 SV=1	PF00091	Tubulin/FtsZ family, GTPase domain	--	--	GO:0003924	GTPase activity	--	--	KOG1375	Beta tubulin
Cluster-8747.0	1793	7623917	XP_019423006.1	991	1.3e-104	PREDICTED: uncharacterized protein LOC109332480 [Lupinus angustifolius]	--	--	--	--	--	--	--	--	--	P0C2F6	174	3.2e-11	Putative ribonuclease H protein At1g65750 OS=Arabidopsis thaliana GN=At1g65750 PE=3 SV=1	--	--	--	--	--	--	--	--	--	--
Cluster-12007.6227	4782	7734739	GAV80711.1	241	3.2e-17	Myosin_head domain-containing protein..IQ domain-containing protein..DIL domain-containing protein [Cephalotus follicularis]	CU041231.10	CU041231	95	4.41e-39	M.truncatula DNA sequence from clone MTH2-81D3 on chromosome 3, complete sequence	K10357	MYO5	myosin V	http://www.genome.jp/dbget-bin/www_bget?ko:K10357	Q0WPU1	183	7.7e-12	Myosin-15 OS=Arabidopsis thaliana GN=XI-I PE=1 SV=1	--	--	--	--	--	--	--	--	--	--
Cluster-18146.0	909	--	--	--	--	--	--	--	--	--	--	--	--	--	--	--	--	--	--	--	--	--	--	--	--	--	--	--	--
Cluster-12007.33854	834	--	--	--	--	--	--	--	--	--	--	--	--	--	--	--	--	--	--	--	--	--	--	--	--	--	--	--	--
Cluster-11931.0	1017	10486955	POM68635.1	238	1.5e-17	Pre-mRNA-splicing factor SF2-like protein [Phytophthora palmivora var. palmivora]	--	--	--	--	--	K12896	SFRS7	splicing factor, arginine/serine-rich 7	http://www.genome.jp/dbget-bin/www_bget?ko:K12896	Q02427	389	2.1e-36	RNA-binding protein 1 OS=Drosophila melanogaster GN=Rbp1 PE=2 SV=3	PF00076//PF12409//PF16367	RNA recognition motif. (a.k.a. RRM, RBD, or RNP domain)//P5-type ATPase cation transporter//RNA recognition motif	GO:0006812	cation transport	GO:0003676//GO:0016887	nucleic acid binding//ATPase activity	GO:0016021	integral component of membrane	KOG0107	Alternative splicing factor SRp20/9G8 (RRM superfamily)
Cluster-26311.1	625	10416950	POE72129.1	634	1.1e-63	hypothetical protein CFP56_12005 [Quercus suber]	XM_013571073.1	XM_013571073	506	0	Aureobasidium namibiae CBS 147.97 hypothetical protein partial mRNA	--	--	--	--	--	--	--	--	--	--	--	--	--	--	--	--	--	--
Cluster-12007.32729	624	--	--	--	--	--	--	--	--	--	--	--	--	--	--	--	--	--	--	PF09334	tRNA synthetases class I (M)	GO:0006418	tRNA aminoacylation for protein translation	GO:0005524//GO:0004812//GO:0000166	ATP binding//aminoacyl-tRNA ligase activity//nucleotide binding	--	--	--	--
Cluster-12259.0	2726	4023985	XP_009351098.1	1888	1.9e-208	PREDICTED: inositol-3-phosphate synthase 1-A-like [Pyrus x bretschneideri]	--	--	--	--	--	K01858	INO1, ISYNA1	myo-inositol-1-phosphate synthase	http://www.genome.jp/dbget-bin/www_bget?ko:K01858	Q6DDT1	1464	1.3e-160	Inositol-3-phosphate synthase 1-B OS=Xenopus laevis GN=isyna1-b PE=2 SV=2	PF07994	Myo-inositol-1-phosphate synthase	GO:0008654//GO:0019872//GO:0006021	phospholipid biosynthetic process//streptomycin biosynthetic process//inositol biosynthetic process	GO:0004512	inositol-3-phosphate synthase activity	--	--	KOG0693	Myo-inositol-1-phosphate synthase
Cluster-26311.0	683	10396622	POE51801.1	168	1.3e-09	hypothetical protein CFP56_26008 [Quercus suber]	XM_013571073.1	XM_013571073	124	4.57e-56	Aureobasidium namibiae CBS 147.97 hypothetical protein partial mRNA	--	--	--	--	--	--	--	--	--	--	--	--	--	--	--	--	--	--
Cluster-12007.21243	544	--	--	--	--	--	--	--	--	--	--	--	--	--	--	--	--	--	--	--	--	--	--	--	--	--	--	--	--
Cluster-12007.23793	796	7633587	XP_019437835.1	602	7.4e-60	PREDICTED: 17.1 kDa class II heat shock protein-like [Lupinus angustifolius]	AP010363.1	AP010363	237	8.19e-119	Lotus japonicus genomic DNA, chromosome 1, clone: LjT61C17, TM2005, complete sequence	K13993	HSP20	HSP20 family protein	http://www.genome.jp/dbget-bin/www_bget?ko:K13993	P19242	531	5.7e-53	17.1 kDa class II heat shock protein OS=Pisum sativum GN=HSP17.7 PE=2 SV=1	--	--	--	--	--	--	--	--	--	--
Cluster-12007.772	1001	6293769	XP_016185407.1	297	2.2e-24	uncharacterized protein LOC107627041 [Arachis ipaensis]	--	--	--	--	--	--	--	--	--	--	--	--	--	--	--	--	--	--	--	--	--	--	--
Cluster-12007.51154	643	10344122	PNX77102.1	291	6.9e-24	glucan endo-1,3-beta-glucosidase 12-like protein [Trifolium pratense]	XM_007142439.1	XM_007142439	121	2e-54	Phaseolus vulgaris hypothetical protein (PHAVU_008G285900g) mRNA, complete cds	--	--	--	--	Q94CD8	188	2.7e-13	Glucan endo-1,3-beta-glucosidase 4 OS=Arabidopsis thaliana GN=At3g13560 PE=1 SV=1	--	--	--	--	--	--	--	--	--	--
Cluster-23682.0	772	2424148	XP_005650930.1	979	1.4e-103	fumarate hydratase [Coccomyxa subellipsoidea C-169]	XM_014905701.1	XM_014905701	184	2.3e-89	Drosophila ananassae uncharacterized protein, transcript variant B (Dana\GF21422), partial mRNA	K01679	E4.2.1.2B, fumC	fumarate hydratase, class II	http://www.genome.jp/dbget-bin/www_bget?ko:K01679	O17214	1030	7.5e-111	Probable fumarate hydratase, mitochondrial OS=Caenorhabditis elegans GN=fum-1 PE=3 SV=1	PF07927	HicA toxin of bacterial toxin-antitoxin,	--	--	GO:0003729	mRNA binding	--	--	KOG1317	Fumarase
Cluster-18498.0	843	1215454	CBJ29885.1	255	1.4e-19	splicing factor, arginine..serine-rich 2 ..SC-35.., isoform CRA_a [Ectocarpus siliculosus]	--	--	--	--	--	K12891	SFRS2	splicing factor, arginine/serine-rich 2	http://www.genome.jp/dbget-bin/www_bget?ko:K12891	Q6PDU1	329	1.6e-29	Serine/arginine-rich splicing factor 2 OS=Rattus norvegicus GN=Srsf2 PE=1 SV=3	PF00076	RNA recognition motif. (a.k.a. RRM, RBD, or RNP domain)	--	--	GO:0003676	nucleic acid binding	--	--	KOG4207	Predicted splicing factor, SR protein superfamily
Cluster-161.0	1125	681450	YP_002049479.1	1657	4.8e-182	Photosystem q..b.. protein ..chromatophore.. [Paulinella chromatophora]	CP003610.1	CP003610	611	0	Calothrix sp. PCC 6303, complete genome	K02703	psbA	photosystem II P680 reaction center D1 protein	http://www.genome.jp/dbget-bin/www_bget?ko:K02703	Q5N5R2	1698	3.8e-188	Photosystem II protein D1 1 OS=Synechococcus sp. (strain ATCC 27144 / PCC 6301 / SAUG 1402/1) GN=psbA1 PE=3 SV=1	PF00124	Photosynthetic reaction centre protein	GO:0019684//GO:0009772//GO:0006118	photosynthesis, light reaction//photosynthetic electron transport in photosystem II//obsolete electron transport	GO:0045156	electron transporter, transferring electrons within the cyclic electron transport pathway of photosynthesis activity	--	--	--	--
Cluster-2867.0	785	--	--	--	--	--	--	--	--	--	--	--	--	--	--	--	--	--	--	--	--	--	--	--	--	--	--	--	--
Cluster-12007.48730	1206	3522181	KEH19386.1	154	1e-07	hypothetical protein MTR_8g054490 [Medicago truncatula]	--	--	--	--	--	--	--	--	--	--	--	--	--	--	--	--	--	--	--	--	--	--	--
Cluster-12007.3256	1416	7399551	OIV92480.1	1688	1.6e-185	hypothetical protein TanjilG_02243 [Lupinus angustifolius]	--	--	--	--	--	--	--	--	--	Q9T048	249	5.1e-20	Disease resistance protein At4g27190 OS=Arabidopsis thaliana GN=At4g27190 PE=2 SV=1	PF13855//PF00931	Leucine rich repeat//NB-ARC domain	--	--	GO:0005515//GO:0043531	protein binding//ADP binding	--	--	--	--
Cluster-12007.50736	1677	--	--	--	--	--	--	--	--	--	--	--	--	--	--	--	--	--	--	--	--	--	--	--	--	--	--	--	--
Cluster-25956.0	1214	10626080	XP_023772283.1	196	1.3e-12	histone-lysine N-methyltransferase ASHH1 [Lactuca sativa]	--	--	--	--	--	K11419	SUV39H, CLR4	histone-lysine N-methyltransferase SUV39H	http://www.genome.jp/dbget-bin/www_bget?ko:K11419	Q9VFK6	589	1.6e-59	Histone-lysine N-methyltransferase pr-set7 OS=Drosophila melanogaster GN=pr-set7 PE=1 SV=2	PF01243//PF00856	Pyridoxamine 5'-phosphate oxidase//SET domain	GO:0008615//GO:0055114	pyridoxine biosynthetic process//oxidation-reduction process	GO:0010181//GO:0004733//GO:0005515	FMN binding//pyridoxamine-phosphate oxidase activity//protein binding	--	--	KOG1085	Predicted methyltransferase (contains a SET domain)
Cluster-14863.0	913	--	--	--	--	--	--	--	--	--	--	--	--	--	--	--	--	--	--	--	--	--	--	--	--	--	--	--	--
Cluster-24781.0	587	10447813	POF02993.1	406	2.9e-37	peptidyl-prolyl cis-trans isomerase [Quercus suber]	XM_013572643.1	XM_013572643	168	1.35e-80	Aureobasidium namibiae CBS 147.97 FKBP peptidyl-prolyl cis-trans isomerase partial mRNA	K09571	FKBP4_5	FK506-binding protein 4/5	http://www.genome.jp/dbget-bin/www_bget?ko:K09571	Q4HZB8	344	2e-31	FK506-binding protein 1 OS=Gibberella zeae (strain PH-1 / ATCC MYA-4620 / FGSC 9075 / NRRL 31084) GN=FPR1 PE=3 SV=2	PF00254	FKBP-type peptidyl-prolyl cis-trans isomerase	GO:0006457	protein folding	--	--	--	--	KOG0544	FKBP-type peptidyl-prolyl cis-trans isomerase
Cluster-12007.10910	2394	6920327	GAU40671.1	354	1.3e-30	hypothetical protein TSUD_397840 [Trifolium subterraneum]	XM_006589084.2	XM_006589084	48	2.94e-13	PREDICTED: Glycine max root phototropism protein 3-like (LOC100819956), mRNA	--	--	--	--	--	--	--	--	PF03836//PF04111//PF10473//PF06156//PF16331	RasGAP C-terminus//Autophagy protein Apg6//Leucine-rich repeats of kinetochore protein Cenp-F/LEK1//Protein of unknown function (DUF972)//TolA binding protein trimerisation	GO:0007264//GO:0006914//GO:0006260//GO:0070206	small GTPase mediated signal transduction//autophagy//DNA replication//protein trimerization	GO:0005096//GO:0045502//GO:0008134//GO:0042803	GTPase activator activity//dynein binding//transcription factor binding//protein homodimerization activity	GO:0005667//GO:0030286	transcription factor complex//dynein complex	--	--
Cluster-12007.7404	772	--	--	--	--	--	--	--	--	--	--	--	--	--	--	--	--	--	--	--	--	--	--	--	--	--	--	--	--
Cluster-12007.41340	4976	2243060	XP_004504581.1	1122	2.3e-119	PREDICTED: probable serine..threonine-protein kinase At1g18390 [Cicer arietinum]	XM_016348106.1	XM_016348106	363	0	PREDICTED: Arachis ipaensis probable serine/threonine-protein kinase At1g18390 (LOC107644271), transcript variant X5, mRNA	--	--	--	--	P0C5E2	913	1.8e-96	Probable serine/threonine-protein kinase At1g18390 OS=Arabidopsis thaliana GN=At1g18390 PE=2 SV=2	PF00069//PF06777//PF07714	Protein kinase domain//Helical and beta-bridge domain//Protein tyrosine kinase	GO:0006468	protein phosphorylation	GO:0005524//GO:0004672	ATP binding//protein kinase activity	GO:0005634	nucleus	--	--
Cluster-12007.1801	849	5667988	KRH38400.1	186	1.4e-11	hypothetical protein GLYMA_09G133900 [Glycine max]	JX219396.1	JX219396	780	0	Sphingomonas sp. SL9 16S ribosomal RNA gene, partial sequence; 16S-23S ribosomal RNA intergenic spacer, complete sequence; and 23S ribosomal RNA gene, partial sequence	--	--	--	--	--	--	--	--	--	--	--	--	--	--	--	--	--	--
Cluster-12007.1802	347	5119316	KMS65245.1	183	1.2e-11	hypothetical protein BVRB_037930, partial [Beta vulgaris subsp. vulgaris]	CP005084.1	CP005084	281	1.17e-143	Sphingobium sp. TKS chromosome 2, complete sequence	--	--	--	--	--	--	--	--	--	--	--	--	--	--	--	--	--	--
Cluster-22643.0	501	--	--	--	--	--	--	--	--	--	--	--	--	--	--	--	--	--	--	--	--	--	--	--	--	--	--	--	--
Cluster-12007.36397	880	--	--	--	--	--	--	--	--	--	--	--	--	--	--	--	--	--	--	--	--	--	--	--	--	--	--	--	--
Cluster-12007.28302	4810	7415734	OIW08664.1	1569	3.3e-171	hypothetical protein TanjilG_03340 [Lupinus angustifolius]	AK339357.1	AK339357	549	0	Lotus japonicus cDNA, clone: LjFL3-079-BF08, HTC	K00454	LOX2S	lipoxygenase	http://www.genome.jp/dbget-bin/www_bget?ko:K00454	O24370	1372	1e-149	Linoleate 13S-lipoxygenase 2-1, chloroplastic OS=Solanum tuberosum GN=LOX2.1 PE=1 SV=1	PF00305//PF01477	Lipoxygenase//PLAT/LH2 domain	GO:0055114	oxidation-reduction process	GO:0005515//GO:0046872//GO:0016702	protein binding//metal ion binding//oxidoreductase activity, acting on single donors with incorporation of molecular oxygen, incorporation of two atoms of oxygen	--	--	--	--
Cluster-12007.8300	1211	1857494	AFK37127.1	1055	3.3e-112	unknown [Lotus japonicus]	BT137332.1	BT137332	399	0	Lotus japonicus clone JCVI-FLLj-12E8 unknown mRNA	K01183	E3.2.1.14	chitinase	http://www.genome.jp/dbget-bin/www_bget?ko:K01183	P27054	916	2e-97	Endochitinase PR4 OS=Phaseolus vulgaris GN=CHI4 PE=2 SV=1	PF00182	Chitinase class I	GO:0006032//GO:0016998	chitin catabolic process//cell wall macromolecule catabolic process	GO:0004568	chitinase activity	--	--	--	--
Cluster-12007.38483	1262	--	--	--	--	--	--	--	--	--	--	--	--	--	--	--	--	--	--	--	--	--	--	--	--	--	--	--	--
Cluster-25288.0	688	10919493	PSC72839.1	275	5.3e-22	MOTHER of FT and TF 1-like isoform B [Micractinium conductrix]	--	--	--	--	--	--	--	--	--	O16264	547	6.9e-55	Phosphatidylethanolamine-binding protein homolog F40A3.3 OS=Caenorhabditis elegans GN=F40A3.3 PE=3 SV=1	PF07180	Protein of unknown function (DUF1401)	GO:0006351	transcription, DNA-templated	--	--	--	--	KOG3346	Phosphatidylethanolamine binding protein
Cluster-12361.0	1693	8040346	ONM57095.1	280	3.4e-22	Transcription initiation factor TFIID subunit 15 [Zea mays]	--	--	--	--	--	--	--	--	--	Q27294	349	1.5e-31	RNA-binding protein cabeza OS=Drosophila melanogaster GN=caz PE=2 SV=2	PF00641//PF00076	Zn-finger in Ran binding protein and others//RNA recognition motif. (a.k.a. RRM, RBD, or RNP domain)	--	--	GO:0008270//GO:0003676	zinc ion binding//nucleic acid binding	--	--	KOG1995	Conserved Zn-finger protein
Cluster-28017.0	1154	2187463	EOD08611.1	422	8e-39	hypothetical protein EMIHUDRAFT_438269 [Emiliania huxleyi CCMP1516]	XM_017411088.1	XM_017411088	125	2.19e-56	PREDICTED: Kryptolebias marmoratus basic transcription factor 3-like 4 (btf3l4), transcript variant X2, mRNA	K01527	EGD1, BTF3	nascent polypeptide-associated complex subunit beta	http://www.genome.jp/dbget-bin/www_bget?ko:K01527	Q6PC91	504	1.1e-49	Transcription factor BTF3 homolog 4 OS=Danio rerio GN=btf3l4 PE=2 SV=1	PF10461	Peptidase S68	GO:0006974//GO:0006915	cellular response to DNA damage stimulus//apoptotic process	--	--	--	--	KOG2240	RNA polymerase II general transcription factor BTF3 and related proteins
Cluster-24672.0	699	2042791	BAM81916.1	538	1.7e-52	poly-A RNA export protein DBP5 [Cyanidioschyzon merolae strain 10D]	XM_012870539.1	XM_012870539	47	2.98e-13	PREDICTED: Fundulus heteroclitus ATP-dependent RNA helicase DDX19B (LOC105931731), mRNA	K18655	DDX19, DBP5	ATP-dependent RNA helicase DDX19/DBP5	http://www.genome.jp/dbget-bin/www_bget?ko:K18655	O61305	913	2.5e-97	DEAD-box helicase Dbp80 OS=Drosophila melanogaster GN=Dbp80 PE=1 SV=1	PF04851//PF00270	Type III restriction enzyme, res subunit//DEAD/DEAH box helicase	--	--	GO:0016787//GO:0003676//GO:0003677//GO:0005524	hydrolase activity//nucleic acid binding//DNA binding//ATP binding	--	--	KOG0332	ATP-dependent RNA helicase
Cluster-26682.0	772	9381258	GAX96369.1	1283	7.7e-139	serine..threonine-protein phosphatase PP1 [Pythium insidiosum]	XM_004656752.2	XM_004656752	276	1.66e-140	PREDICTED: Jaculus jaculus protein phosphatase 1, catalytic subunit, alpha isozyme (Ppp1ca), transcript variant X2, mRNA	K06269	PPP1C	serine/threonine-protein phosphatase PP1 catalytic subunit	http://www.genome.jp/dbget-bin/www_bget?ko:K06269	Q3T0E7	1371	2.2e-150	Serine/threonine-protein phosphatase PP1-alpha catalytic subunit OS=Bos taurus GN=PPP1CA PE=2 SV=1	PF00149	Calcineurin-like phosphoesterase	--	--	GO:0016787	hydrolase activity	--	--	KOG0374	Serine/threonine specific protein phosphatase PP1, catalytic subunit
Cluster-23739.0	942	5102137	XP_012854243.1	180	7.5e-11	PREDICTED: reticulon-like protein B2 [Erythranthe guttata]	XM_015745254.1	XM_015745254	39	1.14e-08	PREDICTED: Cephus cinctus reticulon-1-A (LOC107270327), transcript variant X6, mRNA	--	--	--	--	A7MC64	481	4.2e-47	Reticulon-1 OS=Xenopus tropicalis GN=rtn1 PE=2 SV=2	--	--	--	--	--	--	--	--	KOG1792	Reticulon
Cluster-12007.22806	1043	10306345	PNW74123.1	417	2.7e-38	hypothetical protein CHLRE_13g586300v5 [Chlamydomonas reinhardtii]	--	--	--	--	--	K09571	FKBP4_5	FK506-binding protein 4/5	http://www.genome.jp/dbget-bin/www_bget?ko:K09571	P48375	458	2.2e-44	12 kDa FK506-binding protein OS=Drosophila melanogaster GN=FK506-bp2 PE=3 SV=2	PF00254//PF08533	FKBP-type peptidyl-prolyl cis-trans isomerase//Beta-galactosidase C-terminal domain	GO:0006012//GO:0006457//GO:0046486//GO:0006027//GO:0006687	galactose metabolic process//protein folding//glycerolipid metabolic process//glycosaminoglycan catabolic process//glycosphingolipid metabolic process	GO:0004565	beta-galactosidase activity	GO:0009341	beta-galactosidase complex	KOG0544	FKBP-type peptidyl-prolyl cis-trans isomerase
Cluster-16050.1	525	7793541	OMO70945.1	177	9.3e-11	hypothetical protein CCACVL1_18563 [Corchorus capsularis]	--	--	--	--	--	--	--	--	--	P22695	198	1.5e-14	Cytochrome b-c1 complex subunit 2, mitochondrial OS=Homo sapiens GN=UQCRC2 PE=1 SV=3	--	--	--	--	--	--	--	--	KOG2583	Ubiquinol cytochrome c reductase, subunit QCR2
Cluster-22201.0	609	1464259	BAJ93879.1	651	1.2e-65	predicted protein [Hordeum vulgare subsp. vulgare]	XM_012021439.1	XM_012021439	120	6.78e-54	PREDICTED: Vollenhovia emeryi 60S ribosomal protein L18a (LOC105566973), mRNA	K02882	RP-L18Ae, RPL18A	large subunit ribosomal protein L18Ae	http://www.genome.jp/dbget-bin/www_bget?ko:K02882	Q8WQI7	778	9.9e-82	60S ribosomal protein L18a OS=Spodoptera frugiperda GN=RpL18A PE=2 SV=1	PF01775	Ribosomal L18ae/LX protein domain	GO:0042254//GO:0006412	ribosome biogenesis//translation	GO:0003735	structural constituent of ribosome	GO:0005840	ribosome	KOG0829	60S ribosomal protein L18A
Cluster-15801.0	1448	--	--	--	--	--	--	--	--	--	--	--	--	--	--	--	--	--	--	--	--	--	--	--	--	--	--	--	--
Cluster-22520.0	814	9382317	GAX95349.1	739	9.8e-76	40S ribosomal protein S6 [Pythium insidiosum]	CT032484.1	CT032484	122	7.1e-55	Platynereis dumerilii EST IB0AAA37CB10EM1	K02991	RP-S6e, RPS6	small subunit ribosomal protein S6e	http://www.genome.jp/dbget-bin/www_bget?ko:K02991	Q95V32	989	4.5e-106	40S ribosomal protein S6 OS=Spodoptera frugiperda GN=RpS6 PE=2 SV=1	PF01092	Ribosomal protein S6e	GO:0042254//GO:0006412	ribosome biogenesis//translation	GO:0003735	structural constituent of ribosome	GO:0005622//GO:0005840	intracellular//ribosome	KOG1646	40S ribosomal protein S6
Cluster-19211.1	1978	5882452	KUF78953.1	400	4.9e-36	protein tyrosine phosphatase type IVA A [Phytophthora nicotianae]	--	--	--	--	--	K18041	PTP4A	protein tyrosine phosphatase type IVA	http://www.genome.jp/dbget-bin/www_bget?ko:K18041	Q9TSM6	551	6.8e-55	Protein tyrosine phosphatase type IVA 1 OS=Macaca fascicularis GN=PTP4A1 PE=1 SV=1	PF00782//PF05706//PF00102	Dual specificity phosphatase, catalytic domain//Cyclin-dependent kinase inhibitor 3 (CDKN3)//Protein-tyrosine phosphatase	GO:0006570//GO:0006470	tyrosine metabolic process//protein dephosphorylation	GO:0004725//GO:0004721//GO:0008138	protein tyrosine phosphatase activity//phosphoprotein phosphatase activity//protein tyrosine/serine/threonine phosphatase activity	--	--	KOG2836	Protein tyrosine phosphatase IVA1
Cluster-27139.0	504	10448993	POF04173.1	283	4.6e-23	hypothetical protein CFP56_21928 [Quercus suber]	XM_013485932.1	XM_013485932	142	3.26e-66	Aureobasidium subglaciale EXF-2481 hypothetical protein mRNA	--	--	--	--	--	--	--	--	--	--	--	--	--	--	--	--	--	--
Cluster-12007.19318	2826	6191967	KYP34293.1	2085	2.9e-231	Retrovirus-related Pol polyprotein from transposon TNT 1-94 [Cajanus cajan]	AP015042.1	AP015042	115	1.98e-50	Vigna angularis var. angularis DNA, chromosome 9, almost complete sequence, cultivar: Shumari	--	--	--	--	P10978	884	2.4e-93	Retrovirus-related Pol polyprotein from transposon TNT 1-94 OS=Nicotiana tabacum PE=2 SV=1	--	--	--	--	--	--	--	--	--	--
Cluster-264.0	811	--	--	--	--	--	--	--	--	--	--	--	--	--	--	--	--	--	--	--	--	--	--	--	--	--	--	--	--
Cluster-12007.16244	810	6302608	XP_016198954.1	608	1.5e-60	L-type lectin-domain containing receptor kinase IX.1-like [Arachis ipaensis]	--	--	--	--	--	--	--	--	--	Q9LXA5	367	6e-34	L-type lectin-domain containing receptor kinase IX.1 OS=Arabidopsis thaliana GN=LECRK91 PE=2 SV=1	PF00139	Legume lectin domain	--	--	GO:0030246	carbohydrate binding	--	--	--	--
Cluster-21608.0	753	3289880	XP_007508973.1	209	2.6e-14	PREDICTED: similar to Zinc finger protein 271 ..Zinc finger protein 7.. ..HZF7.. ..Zinc finger protein ZNFphex133.. ..Epstein-Barr virus-induced zinc finger protein.. ..ZNF-EB.. ..CT-ZFP48.. ..Zinc finger protein [Bathycoccus prasinos]	XM_014432314.1	XM_014432314	146	2.98e-68	PREDICTED: Halyomorpha halys protein bowel-like (LOC106688046), mRNA	--	--	--	--	Q08AN1	231	3.3e-18	Zinc finger protein 616 OS=Homo sapiens GN=ZNF616 PE=2 SV=2	PF00096//PF13912//PF00412//PF02207//PF01428//PF07975//PF13465	Zinc finger, C2H2 type//C2H2-type zinc finger//LIM domain//Putative zinc finger in N-recognin (UBR box)//AN1-like Zinc finger//TFIIH C1-like domain//Zinc-finger double domain	GO:0006281	DNA repair	GO:0008270//GO:0046872	zinc ion binding//metal ion binding	--	--	--	--
Cluster-12007.44412	595	--	--	--	--	--	--	--	--	--	--	--	--	--	--	--	--	--	--	--	--	--	--	--	--	--	--	--	--
Cluster-12007.47220	1635	--	--	--	--	--	--	--	--	--	--	--	--	--	--	--	--	--	--	--	--	--	--	--	--	--	--	--	--
Cluster-12007.37096	525	1710542	XP_003602116.1	398	2.2e-36	pollen Ole e I family allergen [Medicago truncatula]	XM_003532050.3	XM_003532050	185	4.26e-90	PREDICTED: Glycine max protodermal factor 1-like (LOC100815824), transcript variant X2, mRNA	--	--	--	--	Q9S728	320	1.1e-28	Protodermal factor 1 OS=Arabidopsis thaliana GN=PDF1 PE=2 SV=1	--	--	--	--	--	--	--	--	--	--
Cluster-12007.51092	666	--	--	--	--	--	--	--	--	--	--	--	--	--	--	--	--	--	--	--	--	--	--	--	--	--	--	--	--
Cluster-12007.41134	2843	10572562	POO03369.1	153	3.1e-07	Isoleucine-tRNA ligase [Trema orientalis]	XM_018950998.1	XM_018950998	58	9.66e-19	PREDICTED: Juglans regia isoleucine--tRNA ligase, cytoplasmic (LOC108980148), mRNA	--	--	--	--	F4JLM5	129	8.4e-06	Isoleucine--tRNA ligase, cytoplasmic OS=Arabidopsis thaliana GN=At4g10320 PE=2 SV=1	PF00098	Zinc knuckle	--	--	GO:0008270//GO:0003676	zinc ion binding//nucleic acid binding	--	--	--	--
Cluster-12007.37872	3243	5059340	XP_012573497.1	2693	1e-301	PREDICTED: G-type lectin S-receptor-like serine..threonine-protein kinase RLK1 isoform X1 [Cicer arietinum]	AP009743.1	AP009743	720	0	Lotus japonicus genomic DNA, chromosome 4, clone: LjT07P17, TM1874, complete sequence	--	--	--	--	Q9FLV4	820	7.1e-86	G-type lectin S-receptor-like serine/threonine-protein kinase At5g24080 OS=Arabidopsis thaliana GN=At5g24080 PE=2 SV=1	PF00954//PF07714//PF00069	S-locus glycoprotein domain//Protein tyrosine kinase//Protein kinase domain	GO:0048544//GO:0006468	recognition of pollen//protein phosphorylation	GO:0004672//GO:0005524	protein kinase activity//ATP binding	--	--	--	--
Cluster-12007.37871	767	--	--	--	--	--	--	--	--	--	--	--	--	--	--	--	--	--	--	--	--	--	--	--	--	--	--	--	--
Cluster-12007.37870	449	--	--	--	--	--	--	--	--	--	--	--	--	--	--	--	--	--	--	--	--	--	--	--	--	--	--	--	--
Cluster-3547.0	1229	7399510	OIV92439.1	701	3.8e-71	hypothetical protein TanjilG_25169 [Lupinus angustifolius]	XM_006594687.2	XM_006594687	394	0	PREDICTED: Glycine max uncharacterized LOC100803849 (LOC100803849), mRNA	--	--	--	--	--	--	--	--	--	--	--	--	--	--	--	--	--	--
Cluster-1476.0	3154	10359490	PNX92470.1	817	3.4e-84	Ty3..gypsy retrotransposon protein [Trifolium pratense]	--	--	--	--	--	--	--	--	--	Q99315	342	1.9e-30	Transposon Ty3-G Gag-Pol polyprotein OS=Saccharomyces cerevisiae (strain ATCC 204508 / S288c) GN=TY3B-G PE=1 SV=3	PF00665	Integrase core domain	GO:0015074	DNA integration	--	--	--	--	--	--
Cluster-12007.30062	499	7603654	XP_019435512.1	577	3.7e-57	PREDICTED: protein PLANT CADMIUM RESISTANCE 7-like [Lupinus angustifolius]	FJ094923.1	FJ094923	36	2.72e-07	Pinus taeda isolate 5466 anonymous locus 2_3853_01 genomic sequence	--	--	--	--	B6TYV8	387	1.8e-36	Cell number regulator 2 OS=Zea mays GN=CNR2 PE=2 SV=1	--	--	--	--	--	--	--	--	--	--
Cluster-12007.25759	2717	--	--	--	--	--	--	--	--	--	--	--	--	--	--	--	--	--	--	--	--	--	--	--	--	--	--	--	--
Cluster-14528.0	681	--	--	--	--	--	--	--	--	--	--	--	--	--	--	P08953	428	4.3e-41	Protein toll OS=Drosophila melanogaster GN=Tl PE=1 SV=1	PF00560//PF13855	Leucine Rich Repeat//Leucine rich repeat	--	--	GO:0005515	protein binding	--	--	--	--
Cluster-12007.43306	683	6296650	XP_016189730.1	162	6.6e-09	uncharacterized protein LOC107630945 [Arachis ipaensis]	XM_014651632.1	XM_014651632	65	2.87e-23	PREDICTED: Vigna radiata var. radiata uncharacterized LOC106766828 (LOC106766828), mRNA	--	--	--	--	--	--	--	--	--	--	--	--	--	--	--	--	--	--
Cluster-21054.0	931	--	--	--	--	--	--	--	--	--	--	--	--	--	--	--	--	--	--	PF08066	PMC2NT (NUC016) domain	GO:0006396	RNA processing	--	--	GO:0000176	nuclear exosome (RNase complex)	--	--
Cluster-15546.0	1394	--	--	--	--	--	--	--	--	--	--	--	--	--	--	P83917	474	4e-46	Chromobox protein homolog 1 OS=Mus musculus GN=Cbx1 PE=1 SV=1	PF01393	Chromo shadow domain	--	--	--	--	GO:0005634	nucleus	KOG1911	Heterochromatin-associated protein HP1 and related CHROMO domain proteins
Cluster-18807.0	564	--	--	--	--	--	--	--	--	--	--	--	--	--	--	--	--	--	--	--	--	--	--	--	--	--	--	--	--
Cluster-12007.47782	629	--	--	--	--	--	--	--	--	--	--	--	--	--	--	--	--	--	--	--	--	--	--	--	--	--	--	--	--
Cluster-12007.12540	1414	--	--	--	--	--	NM_001254394.2	NM_001254394	45	8e-12	Glycine max serine/threonine-protein phosphatase 4 regulatory subunit 2-like (LOC100803269), mRNA	--	--	--	--	--	--	--	--	--	--	--	--	--	--	--	--	--	--
Cluster-27242.0	1090	10702445	XP_023926462.1	1045	4.3e-111	citrate synthase, mitochondrial-like [Quercus suber]	XM_001655689.1	XM_001655689	221	8.89e-110	Aedes aegypti AAEL011789-RA (CISY2_AEDAE), partial mRNA	K01647	CS, gltA	citrate synthase	http://www.genome.jp/dbget-bin/www_bget?ko:K01647	Q17GM7	1396	3.9e-153	Probable citrate synthase 1, mitochondrial OS=Aedes aegypti GN=AAEL002956 PE=3 SV=1	PF00285	Citrate synthase	--	--	GO:0046912	transferase activity, transferring acyl groups, acyl groups converted into alkyl on transfer	--	--	KOG2617	Citrate synthase
Cluster-14168.0	782	10872442	PRQ36107.1	850	1.3e-88	putative chlorophyll A-B binding protein [Rosa chinensis]	XM_004296533.2	XM_004296533	494	0	PREDICTED: Fragaria vesca subsp. vesca early light-induced protein 1, chloroplastic-like (LOC101298787), mRNA	--	--	--	--	P93735	457	2.1e-44	Early light-induced protein 1, chloroplastic OS=Arabidopsis thaliana GN=ELIP1 PE=1 SV=1	--	--	--	--	--	--	--	--	--	--
Cluster-12007.27713	2212	8594213	XP_020999426.1	512	5.6e-49	uncharacterized protein LOC110281477 [Arachis duranensis]	FJ805925.1	FJ805925	1489	0	Uncultured Chroococcidiopsis sp. clone AS3_1 16S ribosomal RNA gene, partial sequence; 16S-23S ribosomal RNA intergenic spacer, complete sequence; and 23S ribosomal RNA gene, partial sequence	--	--	--	--	Q3BAI2	350	1.5e-31	Uncharacterized protein ORF91 OS=Phalaenopsis aphrodite subsp. formosana PE=4 SV=1	PF01618	MotA/TolQ/ExbB proton channel family	GO:0006810//GO:0015031	transport//protein transport	GO:0008565	protein transporter activity	GO:0016020	membrane	--	--
Cluster-12007.4356	1631	7619081	XP_019417636.1	190	9e-12	PREDICTED: 2-oxoisovalerate dehydrogenase subunit alpha 2, mitochondrial-like [Lupinus angustifolius]	XM_014774975.1	XM_014774975	77	1.51e-29	PREDICTED: Glycine max 2-oxoisovalerate dehydrogenase subunit alpha 2, mitochondrial (LOC100789693), transcript variant X2, mRNA	K00166	BCKDHA, bkdA1	2-oxoisovalerate dehydrogenase E1 component alpha subunit	http://www.genome.jp/dbget-bin/www_bget?ko:K00166	Q84JL2	182	3.4e-12	2-oxoisovalerate dehydrogenase subunit alpha 2, mitochondrial OS=Arabidopsis thaliana GN=At5g09300 PE=1 SV=1	PF06466	PCAF (P300/CBP-associated factor) N-terminal domain	GO:0042967//GO:0006355	acyl-carrier-protein biosynthetic process//regulation of transcription, DNA-templated	GO:0004402	histone acetyltransferase activity	GO:0005634//GO:0000123	nucleus//histone acetyltransferase complex	KOG1182	Branched chain alpha-keto acid dehydrogenase complex, alpha subunit
Cluster-21645.0	939	32582	AAC26250.1	907	3.7e-95	contains similarity to reverse transcriptase ..Pfam: rvt.hmm, score 19.29.. [Arabidopsis thaliana]	FJ434420.1	FJ434420	428	0	Pisum sativum retrotransposon Martian, partial sequence; and microsatellite sequences	--	--	--	--	P10978	398	1.8e-37	Retrovirus-related Pol polyprotein from transposon TNT 1-94 OS=Nicotiana tabacum PE=2 SV=1	PF00665	Integrase core domain	GO:0015074	DNA integration	--	--	--	--	--	--
Cluster-12007.3766	599	--	--	--	--	--	--	--	--	--	--	--	--	--	--	--	--	--	--	--	--	--	--	--	--	--	--	--	--
Cluster-236.0	557	--	--	--	--	--	--	--	--	--	--	--	--	--	--	--	--	--	--	--	--	--	--	--	--	--	--	--	--
Cluster-11550.0	1077	2229769	XP_004486932.1	1437	1.5e-156	PREDICTED: beta-glucosidase 12-like [Cicer arietinum]	EU710846.1	EU710846	419	0	Lotus japonicus beta-glucosidase D7 mRNA, partial cds	K01188	E3.2.1.21	beta-glucosidase	http://www.genome.jp/dbget-bin/www_bget?ko:K01188	Q7XKV4	1211	1.1e-131	Beta-glucosidase 12 OS=Oryza sativa subsp. japonica GN=BGLU12 PE=2 SV=2	PF00232	Glycosyl hydrolase family 1	GO:0005975	carbohydrate metabolic process	GO:0004553	hydrolase activity, hydrolyzing O-glycosyl compounds	--	--	--	--
Cluster-19754.0	1056	--	--	--	--	--	--	--	--	--	--	--	--	--	--	--	--	--	--	--	--	--	--	--	--	--	--	--	--
Cluster-20016.0	683	10413305	POE68484.1	521	1.6e-50	60s ribosomal protein l25 [Quercus suber]	XM_013490177.1	XM_013490177	477	0	Aureobasidium subglaciale EXF-2481 hypothetical protein mRNA	K02893	RP-L23Ae, RPL23A	large subunit ribosomal protein L23Ae	http://www.genome.jp/dbget-bin/www_bget?ko:K02893	P62752	415	1.4e-39	60S ribosomal protein L23a OS=Rattus norvegicus GN=Rpl23a PE=2 SV=1	PF00276	Ribosomal protein L23	GO:0006412//GO:0042254	translation//ribosome biogenesis	GO:0003735	structural constituent of ribosome	GO:0005840	ribosome	KOG1751	60s ribosomal protein L23
Cluster-14491.0	710	5914709	GAQ86108.1	152	1e-07	hypothetical protein KFL_002710030 [Klebsormidium nitens]	--	--	--	--	--	--	--	--	--	Q9I9B9	152	4.5e-09	Choline transporter-like protein 1 OS=Torpedo marmorata GN=slc44a1 PE=1 SV=1	--	--	--	--	--	--	--	--	--	--
Cluster-12007.49003	2729	--	--	--	--	--	CR538723.1	CR538723	42	7.26e-10	M.truncatula DNA sequence from clone MTH2-27D24 on chromosome 3, complete sequence	--	--	--	--	--	--	--	--	PF01132	Elongation factor P (EF-P) OB domain	GO:0006448//GO:0006414	regulation of translational elongation//translational elongation	GO:0003746	translation elongation factor activity	GO:0005840	ribosome	--	--
Cluster-12007.33692	436	--	--	--	--	--	--	--	--	--	--	--	--	--	--	--	--	--	--	--	--	--	--	--	--	--	--	--	--
Cluster-12007.33691	2584	2210664	EOD31812.1	1293	1.8e-139	putative polyadenylate protein with binding domain [Emiliania huxleyi CCMP1516]	XM_011063295.1	XM_011063295	293	2.03e-149	PREDICTED: Acromyrmex echinatior polyadenylate-binding protein 4-like (LOC105150298), mRNA	K13126	PABPC	polyadenylate-binding protein	http://www.genome.jp/dbget-bin/www_bget?ko:K13126	P21187	1697	1.1e-187	Polyadenylate-binding protein OS=Drosophila melanogaster GN=pAbp PE=1 SV=3	PF16367//PF00076//PF00658	RNA recognition motif//RNA recognition motif. (a.k.a. RRM, RBD, or RNP domain)//Poly-adenylate binding protein, unique domain	--	--	GO:0003676//GO:0003723	nucleic acid binding//RNA binding	--	--	KOG0123	Polyadenylate-binding protein (RRM superfamily)
Cluster-12007.19155	878	1466901	BAJ85331.1	509	5e-49	predicted protein [Hordeum vulgare subsp. vulgare]	--	--	--	--	--	--	--	--	--	--	--	--	--	--	--	--	--	--	--	--	--	--	--
Cluster-12007.22777	2296	--	--	--	--	--	--	--	--	--	--	--	--	--	--	--	--	--	--	PF00375//PF00344	Sodium:dicarboxylate symporter family//SecY translocase	GO:0015031//GO:0006812//GO:0006835//GO:0006820	protein transport//cation transport//dicarboxylic acid transport//anion transport	GO:0017153	sodium:dicarboxylate symporter activity	GO:0016020	membrane	--	--
Cluster-18697.0	1342	4121349	AIT70184.1	1121	8.2e-120	malate dehydrogenase [Symphyocladia latiuscula]	--	--	--	--	--	K00026	MDH2	malate dehydrogenase	http://www.genome.jp/dbget-bin/www_bget?ko:K00026	P40926	1139	3e-123	Malate dehydrogenase, mitochondrial OS=Homo sapiens GN=MDH2 PE=1 SV=3	PF03613//PF00056//PF01118//PF02882//PF02866//PF01073//PF01113	PTS system mannose/fructose/sorbose family IID component//lactate/malate dehydrogenase, NAD binding domain//Semialdehyde dehydrogenase, NAD binding domain//Tetrahydrofolate dehydrogenase/cyclohydrolase, NAD(P)-binding domain//lactate/malate dehydrogenase, alpha/beta C-terminal domain//3-beta hydroxysteroid dehydrogenase/isomerase family//Dihydrodipicolinate reductase, N-terminus	GO:0009401//GO:0008209//GO:0046487//GO:0009396//GO:0006694//GO:0055114//GO:0008207//GO:0009085//GO:0008210//GO:0009089	phosphoenolpyruvate-dependent sugar phosphotransferase system//androgen metabolic process//glyoxylate metabolic process//folic acid-containing compound biosynthetic process//steroid biosynthetic process//oxidation-reduction process//C21-steroid hormone metabolic process//lysine biosynthetic process//estrogen metabolic process//lysine biosynthetic process via diaminopimelate	GO:0008839//GO:0016620//GO:0051287//GO:0016491//GO:0004488//GO:0003854//GO:0016616//GO:0003824	4-hydroxy-tetrahydrodipicolinate reductase//oxidoreductase activity, acting on the aldehyde or oxo group of donors, NAD or NADP as acceptor//NAD binding//oxidoreductase activity//methylenetetrahydrofolate dehydrogenase (NADP+) activity//3-beta-hydroxy-delta5-steroid dehydrogenase activity//oxidoreductase activity, acting on the CH-OH group of donors, NAD or NADP as acceptor//catalytic activity	GO:0016021	integral component of membrane	KOG1494	NAD-dependent malate dehydrogenase
Cluster-12007.25276	459	--	--	--	--	--	--	--	--	--	--	--	--	--	--	--	--	--	--	--	--	--	--	--	--	--	--	--	--
Cluster-12007.25275	1529	1542875	AEF98125.1	1511	5.6e-165	cytochrome c oxidase subunit I, partial ..mitochondrion.. [Lingulodinium polyedrum]	KU234537.1	KU234537	842	0	Adelphocoris lineolatus mitochondrion, complete genome	K02256	COX1	cytochrome c oxidase subunit 1	http://www.genome.jp/dbget-bin/www_bget?ko:K02256	P50668	1777	3.6e-197	Cytochrome c oxidase subunit 1 OS=Choristoneura biennis GN=COI PE=3 SV=2	PF01125	G10 protein	--	--	--	--	GO:0005634	nucleus	KOG4769	Cytochrome c oxidase, subunit I
Cluster-22402.1	1231	--	--	--	--	--	--	--	--	--	--	--	--	--	--	--	--	--	--	--	--	--	--	--	--	--	--	--	--
Cluster-19617.0	1060	--	--	--	--	--	XM_013572688.1	XM_013572688	237	1.1e-118	Aureobasidium namibiae CBS 147.97 hypothetical protein partial mRNA	--	--	--	--	--	--	--	--	PF05841	Apc15p protein	GO:0031145//GO:0030071	anaphase-promoting complex-dependent proteasomal ubiquitin-dependent protein catabolic process//regulation of mitotic metaphase/anaphase transition	--	--	GO:0005680	anaphase-promoting complex	--	--
Cluster-18839.0	1264	10683904	XP_023902847.1	989	1.6e-104	guanine nucleotide-binding protein subunit alpha [Quercus suber]	XM_001898439.1	XM_001898439	150	3.05e-70	Brugia malayi GTP-binding regulatory protein alpha chain - starfish partial mRNA	K04640	GNA	guanine nucleotide-binding protein subunit alpha, other	http://www.genome.jp/dbget-bin/www_bget?ko:K04640	P20353	1546	1.8e-170	G protein alpha i subunit OS=Drosophila melanogaster GN=Galphai PE=1 SV=2	PF04670//PF08477//PF00025//PF00503	Gtr1/RagA G protein conserved region//Ras of Complex, Roc, domain of DAPkinase//ADP-ribosylation factor family//G-protein alpha subunit	GO:0007186//GO:0007264//GO:0007165	G-protein coupled receptor signaling pathway//small GTPase mediated signal transduction//signal transduction	GO:0031683//GO:0005525//GO:0019001//GO:0003924//GO:0004871	G-protein beta/gamma-subunit complex binding//GTP binding//guanyl nucleotide binding//GTPase activity//signal transducer activity	--	--	--	--
[truncated: 1,113 more rows]

## Sheet: H vs W
Supplemental Table S1. DEGs in H vs. W
[truncated: 2,571 more rows]

## Sheet: H vs D
Supplemental Table S1. DEGs in H vs. D
[truncated: 2,603 more rows]
