# Supplementary material for: Morphological, transcriptomic and metabolomic analyses of Sophora davidii mutants for plant height
Source: BMC Plant Biol. 2022 Mar 25;22:144. doi: 10.1186/s12870-022-03503-1 (PMC8951708; doi:10.1186/s12870-022-03503-1)
Supplement: Supplementary file 3 — Additional file 3: Table S2. GO enrichment analysis of differentially expressed genes of D vs. W, H vs. W and H vs. D of Sophora davidii. [file 12870_2022_3503_MOESM3_ESM.xlsx]

## Sheet: Sheet1
Supplemental Table S2. GO enrichment analysis of differentially expressed genes of D vs. W, H vs. W and H vs. D of Sophora davidii
D vs W.DEG_GO_enrichment_result
GO term ID	GO term description	Category	Gene number	DEG__names
GO:0000902	cell morphogenesis	biological_process	9	Cluster-28119.0,Cluster-12007.382,Cluster-21706.0,Cluster-12007.43776,Cluster-21709.1,Cluster-12290.0,Cluster-27172.6,Cluster-12007.50515,Cluster-12007.7310
GO:0032989	cellular component morphogenesis	biological_process	9	Cluster-12007.7310,Cluster-12007.50515,Cluster-27172.6,Cluster-12290.0,Cluster-21709.1,Cluster-12007.43776,Cluster-21706.0,Cluster-12007.382,Cluster-28119.0
GO:0009653	anatomical structure morphogenesis	biological_process	14	Cluster-21709.1,Cluster-12290.0,Cluster-27172.6,Cluster-12007.46628,Cluster-12007.50515,Cluster-12007.47983,Cluster-12007.7310,Cluster-12007.43156,Cluster-12007.24529,Cluster-21706.0,Cluster-12007.382,Cluster-12007.43776,Cluster-28119.0,Cluster-12007.30187
GO:0048869	cellular developmental process	biological_process	18	Cluster-12007.8086,Cluster-21709.1,Cluster-12290.0,Cluster-21706.0,Cluster-12007.22650,Cluster-12007.2926,Cluster-28119.0,Cluster-12007.47983,Cluster-12007.7310,Cluster-20574.1,Cluster-27172.6,Cluster-12007.50515,Cluster-12007.382,Cluster-23822.0,Cluster-12007.43776,Cluster-20568.0,Cluster-12007.24529,Cluster-12007.41209
GO:0048856	anatomical structure development	biological_process	20	Cluster-12007.43156,Cluster-767.0,Cluster-12290.0,Cluster-12007.46628,Cluster-21709.1,Cluster-12007.2926,Cluster-28119.0,Cluster-13011.0,Cluster-21706.0,Cluster-12007.7310,Cluster-12007.47983,Cluster-27172.6,Cluster-26011.0,Cluster-12007.50515,Cluster-22301.0,Cluster-12007.30187,Cluster-23822.0,Cluster-12007.43776,Cluster-12007.382,Cluster-12007.24529
H vs W.DEG_GO_enrichment_result
GO term ID	GO term description	Category	Gene number	DEG__names
GO:0000902	cell morphogenesis	biological_process	11	Cluster-27172.4,Cluster-27172.6,Cluster-12007.43776,Cluster-12007.381,Cluster-12007.3535,Cluster-12007.50515,Cluster-12007.378,Cluster-12007.20182,Cluster-12007.382,Cluster-27172.0,Cluster-12007.9010
GO:0032989	cellular component morphogenesis	biological_process	11	Cluster-27172.6,Cluster-27172.4,Cluster-12007.43776,Cluster-12007.381,Cluster-12007.3535,Cluster-12007.378,Cluster-12007.50515,Cluster-12007.20182,Cluster-12007.382,Cluster-27172.0,Cluster-12007.9010
GO:0009653	anatomical structure morphogenesis	biological_process	15	Cluster-12007.3535,Cluster-12007.378,Cluster-12007.50515,Cluster-12007.20182,Cluster-12007.382,Cluster-27172.0,Cluster-12007.9010,Cluster-13118.0,Cluster-27172.4,Cluster-27172.6,Cluster-12007.18476,Cluster-12007.43776,Cluster-12007.381,Cluster-21861.0,Cluster-12007.42912
GO:0048869	cellular developmental process	biological_process	16	Cluster-27172.4,Cluster-27172.6,Cluster-12007.381,Cluster-12007.42912,Cluster-12007.13891,Cluster-12007.378,Cluster-12007.43776,Cluster-12007.18476,Cluster-12007.3535,Cluster-12007.45859,Cluster-12007.20182,Cluster-12007.50515,Cluster-12007.382,Cluster-12007.9010,Cluster-13118.0,Cluster-27172.0
GO:0048856	anatomical structure development	biological_process	19	Cluster-21861.0,Cluster-12007.18476,Cluster-12007.43776,Cluster-12007.50515,Cluster-22301.0,Cluster-12007.20182,Cluster-12007.3535,Cluster-27172.0,Cluster-12007.43186,Cluster-13118.0,Cluster-12007.9010,Cluster-12007.382,Cluster-12007.381,Cluster-12007.42912,Cluster-27172.4,Cluster-27172.6,Cluster-12007.378,Cluster-12007.13891,Cluster-12007.28386
D vs H.DEG_GO_enrichment_result
GO term ID	GO term description	Category	Gene number	DEG__names
GO:0000902	cell morphogenesis	biological_process	9	Cluster-12290.0,Cluster-28119.0,Cluster-21706.0,Cluster-12007.7310,Cluster-12007.25327,Cluster-12007.26661,Cluster-12007.41580,Cluster-12007.9010,Cluster-21709.1
GO:0032989	cellular component morphogenesis	biological_process	9	Cluster-12007.26661,Cluster-12007.25327,Cluster-12007.7310,Cluster-12007.9010,Cluster-21709.1,Cluster-12007.41580,Cluster-12290.0,Cluster-28119.0,Cluster-21706.0
GO:0009653	anatomical structure morphogenesis	biological_process	14	Cluster-21706.0,Cluster-24985.1,Cluster-12290.0,Cluster-28119.0,Cluster-12007.41580,Cluster-12007.46628,Cluster-12007.9010,Cluster-21709.1,Cluster-12007.18476,Cluster-12007.30187,Cluster-12007.7310,Cluster-12007.42912,Cluster-12007.25327,Cluster-12007.26661
GO:0048869	cellular developmental process	biological_process	17	Cluster-23822.0,Cluster-12007.41209,Cluster-24985.1,Cluster-12007.2926,Cluster-28119.0,Cluster-12007.41580,Cluster-12007.9010,Cluster-21709.1,Cluster-12007.7310,Cluster-12007.26661,Cluster-21706.0,Cluster-12290.0,Cluster-20568.0,Cluster-12007.18476,Cluster-12007.42912,Cluster-20574.1,Cluster-12007.25327
GO:0048856	anatomical structure development	biological_process	20	Cluster-2490.0,Cluster-12007.44527,Cluster-12007.42912,Cluster-12007.25327,Cluster-12007.18476,Cluster-12290.0,Cluster-13011.0,Cluster-21706.0,Cluster-12007.7310,Cluster-12007.26661,Cluster-12007.41580,Cluster-12007.9010,Cluster-26011.0,Cluster-12007.46628,Cluster-21709.1,Cluster-12007.30187,Cluster-28119.0,Cluster-23822.0,Cluster-24985.1,Cluster-12007.2926
