# Supplementary material for: Morphological, transcriptomic and metabolomic analyses of Sophora davidii mutants for plant height
Source: BMC Plant Biol. 2022 Mar 25;22:144. doi: 10.1186/s12870-022-03503-1 (PMC8951708; doi:10.1186/s12870-022-03503-1)
Supplement: Supplementary file 4 — Additional file 4: Table S3. Relative changes in the expression of lignin biosynthesis-related genes. [file 12870_2022_3503_MOESM4_ESM.xlsx]

## Sheet: Sheet1
Supplementary Table S3 Relative changes in the expression of lignin biosynthesis-related genes
	Gene ID	D vs W	H vs W	D vs H	Blast swiss prot
CCR	Cluster-12007.28966			2.61607	Cinnamoyl-CoA reductase 2 OS=Arabidopsis thaliana GN=CCR2 PE=1 SV=1
4CL	Cluster-12007.37799			-2.21241	4-coumarate--CoA ligase 2 OS=Glycine max PE=2 SV=2
HCT	Cluster-12007.22286			6.16293	Shikimate O-hydroxycinnamoyltransferase OS=Nicotiana tabacum GN=HST PE=1 SV=1
Laccase	Cluster-12007.25472		-1.34692		Laccase-5 OS=Arabidopsis thaliana GN=LAC5 PE=2 SV=1
	Cluster-12007.9630		-1.6595		Laccase-4 OS=Arabidopsis thaliana GN=IRX12 PE=2 SV=2
	Cluster-12007.26736	-1.23139	-1.91559		Laccase-4 OS=Arabidopsis thaliana GN=IRX12 PE=2 SV=2
	Cluster-12007.27178		-1.66855		Laccase-17 OS=Arabidopsis thaliana GN=LAC17 PE=2 SV=1
	Cluster-12007.46890			-3.95057	Laccase-15 OS=Arabidopsis thaliana GN=TT10 PE=1 SV=1
Peroxidase	Cluster-6960.0		4.21652		Peroxidase 21 OS=Arabidopsis thaliana GN=PER21 PE=1 SV=1
	Cluster-12007.5818		-1.86603		Thyroid peroxidase OS=Canis familiaris GN=TPO PE=2 SV=2
	Cluster-12007.8456		2.07578		Peroxidase 25 OS=Arabidopsis thaliana GN=PER25 PE=2 SV=2
	Cluster-12007.9097		8.11101	9.32395	Peroxidase N OS=Armoracia rusticana GN=HRPN PE=2 SV=1
	Cluster-18464.0		-4.08416		Peroxidase 5 OS=Vitis vinifera GN=GSVIVT00037159001 PE=1 SV=2
	Cluster-12007.32255		2.04433	2.13631	Peroxidase 4 OS=Vitis vinifera GN=GSVIVT00023967001 PE=1 SV=1
	Cluster-25412.0	-7.04724		7.01464	Probable phospholipid hydroperoxide glutathione peroxidase OS=Citrus sinensis GN=CSA PE=1 SV=1
	Cluster-12007.15484	1.34758		-1.90972	Peroxidase 52 OS=Arabidopsis thaliana GN=PER52 PE=2 SV=1
	Cluster-23846.0	-3.43493			Peroxidase 39 OS=Arabidopsis thaliana GN=PER39 PE=1 SV=1
	Cluster-14367.0	-8.28196		8.26096	Glutathione peroxidase 3 OS=Macaca fuscata fuscata GN=GPX3 PE=2 SV=2
	Cluster-12007.27009			-1.34591	Peroxidase 12 OS=Arabidopsis thaliana GN=PER12 PE=1 SV=1
	Cluster-12007.25469			-1.12895	Peroxidase 15 OS=Ipomoea batatas GN=pod PE=1 SV=1
	Cluster-12007.25468			-1.81203	Peroxidase 53 OS=Arabidopsis thaliana GN=PER53 PE=1 SV=1
	Cluster-12007.29021			-1.41203	Peroxidase 12 OS=Arabidopsis thaliana GN=PER12 PE=1 SV=1
Relative changes in expression of expansin-related genes
	Gene ID	D vs W	H vs W	D vs H	Blast swiss prot
Expansins	Cluster-12007.46183		-3.66308		Putative expansin-A17 OS=Arabidopsis thaliana GN=EXPA17 PE=3 SV=1
	Cluster-12007.9470		3.3774		Putative expansin-B2 OS=Arabidopsis thaliana GN=EXPB2 PE=3 SV=2
	Cluster-12007.40292	1.59331		-2.78686	Expansin-A8 OS=Arabidopsis thaliana GN=EXPA8 PE=2 SV=1
	Cluster-12007.36029			-1.67454	Expansin-A4 OS=Arabidopsis thaliana GN=EXPA4 PE=1 SV=1
	Cluster-12007.28590			-1.36084	Expansin-A1 OS=Arabidopsis thaliana GN=EXPA1 PE=2 SV=1
cellulose synthase(CESs)	Cluster-12007.26861		-1.96445		Cellulose synthase A catalytic subunit 4 [UDP-forming] OS=Arabidopsis thaliana GN=CESA4 PE=1 SV=1
	Cluster-12007.30714		-2.14272		Cellulose synthase A catalytic subunit 7 [UDP-forming] OS=Arabidopsis thaliana GN=CESA7 PE=1 SV=1
	Cluster-12007.32885		-1.38381		Cellulose synthase A catalytic subunit 8 [UDP-forming] OS=Arabidopsis thaliana GN=CESA8 PE=1 SV=1
	Cluster-12007.32882		-1.51624		Cellulose synthase A catalytic subunit 8 [UDP-forming] OS=Arabidopsis thaliana GN=CESA8 PE=1 SV=1
xylosidase(XYLs)	Cluster-12007.41217	-1.26552	-2.49707		Putative beta-D-xylosidase (Fragment) OS=Prunus persica PE=2 SV=1
	Cluster-12007.39284		-1.18763	-1.24674	Beta-xylosidase/alpha-L-arabinofuranosidase 1 (Fragment) OS=Medicago sativa subsp. varia GN=Xyl1 PE=1 SV=1
	Cluster-12007.17495		-1.64302		Probable beta-D-xylosidase 2 OS=Arabidopsis thaliana GN=BXL2 PE=2 SV=1
	Cluster-12007.24574			-1.01453	Alpha-xylosidase 1 OS=Arabidopsis thaliana GN=XYL1 PE=1 SV=1
pectate lyase (PL)	Cluster-12007.29234		-1.11913		Probable pectate lyase 1 OS=Arabidopsis thaliana GN=At1g04680 PE=2 SV=2
pectinesterase (PM)	Cluster-12007.24308	0.993987			Pectinesterase 2.1 OS=Solanum lycopersicum GN=PME2.1 PE=2 SV=2
	Cluster-5300.0	3.67159			Pectinesterase 2 OS=Citrus sinensis GN=PECS-2.1 PE=2 SV=1
	Cluster-12007.13901	1.58802		-1.749	Probable pectinesterase/pectinesterase inhibitor 12 OS=Arabidopsis thaliana GN=PME12 PE=2 SV=1
	Cluster-12007.25379			-1.23373	Probable pectinesterase/pectinesterase inhibitor 47 OS=Arabidopsis thaliana GN=PME47 PE=2 SV=1
	Cluster-12007.46910			-2.13469	Pectinesterase 1 OS=Citrus sinensis GN=PECS-1.1 PE=2 SV=1
	Cluster-12007.6670			-3.18069	Pectinesterase 2 OS=Citrus sinensis GN=PECS-2.1 PE=2 SV=1
	Cluster-12007.31673			-2.88437	Probable pectinesterase 68 OS=Arabidopsis thaliana GN=PME68 PE=2 SV=1
	Cluster-12007.14524			-1.42998	Probable pectinesterase 68 OS=Arabidopsis thaliana GN=PME68 PE=2 SV=1
pectin acetylesterase (PA)	Cluster-12007.17286			-1.08528	Pectin acetylesterase 2 OS=Arabidopsis thaliana GN=PAE2 PE=2 SV=1
	Cluster-12007.31810			-1.60068	Pectin acetylesterase 10 OS=Arabidopsis thaliana GN=PAE10 PE=2 SV=1
polygalacturonase (PG)	Cluster-8385.0		-7.05787		Polygalacturonase 2 OS=Penicillium olsonii GN=PG2 PE=3 SV=1
	Cluster-5595.0		-7.38107	-5.80089	Endopolygalacturonase 1 OS=Colletotrichum lindemuthianum GN=PG1 PE=3 SV=1
	Cluster-12007.50837		-1.83076		Polygalacturonase QRT3 OS=Arabidopsis thaliana GN=QRT3 PE=2 SV=1
Aquaporin	Cluster-4710.0		-5.60476		Aquaporin NIP2-1 OS=Zea mays GN=NIP2-1 PE=2 SV=2
	Cluster-12007.20011			-1.72192	Probable aquaporin PIP2-2 OS=Oryza sativa subsp. japonica GN=PIP2-2 PE=2 SV=1
Xyloglucan endotransglucosylase/hydrolase	Cluster-12007.20464		-1.86001		Probable xyloglucan endotransglucosylase/hydrolase protein 30 OS=Arabidopsis thaliana GN=XTH30 PE=2 SV=2
	Cluster-12007.40367		2.60172		Probable xyloglucan endotransglucosylase/hydrolase protein 33 OS=Arabidopsis thaliana GN=XTH33 PE=2 SV=2
	Cluster-12007.15169	2.8499		2.81876	Xyloglucan endotransglucosylase/hydrolase protein 31 OS=Arabidopsis thaliana GN=XTH31 PE=1 SV=2
	Cluster-12007.18724			-1.03682	Xyloglucan endotransglucosylase/hydrolase protein A OS=Phaseolus angularis GN=XTHA PE=1 SV=1
	Cluster-12007.20352			1.63522	Xyloglucan endotransglucosylase/hydrolase protein 22 OS=Arabidopsis thaliana GN=XTH22 PE=1 SV=1
