# Supplementary material for: Morphological, transcriptomic and metabolomic analyses of Sophora davidii mutants for plant height
Source: BMC Plant Biol. 2022 Mar 25;22:144. doi: 10.1186/s12870-022-03503-1 (PMC8951708; doi:10.1186/s12870-022-03503-1)
Supplement: Supplementary file 5 — Additional file 5: Table S4. DEGs involved in phythormone biosynthesis and signal transduction pathways. [file 12870_2022_3503_MOESM5_ESM.xlsx]

## Sheet: Sheet1
Supplementary Table S4 DEGs involved in phythormone biosynthesis and signal transduction pathways
DEGs involved in phythormone biosynthesis
Phythormone Biosynthesis	Gene ID	Gene name	D vs W	H vs W	D vs H	Description
Auxin	Cluster-12007.40086	E1.2.1.3			-1.60321	aldehyde dehydrogenase (NAD+)
	Cluster-26623.3	E1.2.1.3		-7.02638		aldehyde dehydrogenase (NAD+)
Cytokinin	Cluster-12007.38495	IPT		2.15505	2.25399	adenylate isopentenyltransferase (cytokinin synthase)
	Cluster-12007.43915	CKX			-3.81353	cytokinin dehydrogenase
	Cluster-12007.675	CKX	3.60913	3.3322		cytokinin dehydrogenase
	Cluster-12007.47498	miaA, TRIT1	1.00092	-3.12279		tRNA dimethylallyltransferase
Brassinosteroid	Cluster-3593.0	CYP90D1	6.088			3-epi-6-deoxocathasterone 23-monooxygenase
Abscisic acid	Cluster-12007.43850	ZEP, ABA1	6.48106			zeaxanthin epoxidase
Jasmonic Acid	Cluster-12007.3399	DOX1			-2.60418	alpha-dioxygenase
	Cluster-12007.49884	E2.1.1.141			-3.53703	jasmonate O-methyltransferase
	Cluster-12007.6011	E2.1.1.141		1.4637		jasmonate O-methyltransferase
	Cluster-12007.28302	LOX2S			-2.51189	lipoxygenase
	Cluster-12007.30200	LOX2S	1.47751			lipoxygenase
ethylene	Cluster-19214.0	metK			9.64107	S-adenosylmethionine synthetase
	Cluster-12007.13736	metK			-1.49107	S-adenosylmethionine synthetase
	Cluster-19214.0	metK		-9.66362		S-adenosylmethionine synthetase
	Cluster-12007.18006	metK	-3.77467			S-adenosylmethionine synthetase
	Cluster-25678.0	metK	-3.68729			S-adenosylmethionine synthetase
DEGs involved in signal transduction pathways
Phythormone Signal Transduction Pathways	Gene ID	Gene name	D vs W	H vs W	D vs H	Description
Auxin	Cluster-18804.0	GH3			-2.62683	auxin responsive GH3 gene family
	Cluster-12007.27507	IAA	-2.06985			auxin-responsive protein IAA
	Cluster-12007.14050	AUX1, LAX	4.23561			auxin influx carrier (AUX1 LAX family)
	Cluster-12007.38985	IAA	1.51625	1.74232		auxin-responsive protein IAA
	Cluster-12007.16212	SAUR		2.18141		SAUR family protein
	Cluster-12007.24837	SAUR		1.15971		SAUR family protein
	Cluster-12007.28058	IAA		0.903387		auxin-responsive protein IAA
	Cluster-12007.8231	SAUR		1.42441		SAUR family protein
Cytokinin	Cluster-12007.48311	AHP		-7.25995	-7.01172	histidine-containing phosphotransfer peotein
	Cluster-12007.33519	AHK2_3_4		1.42441		arabidopsis histidine kinase 2/3/4 (cytokinin receptor)
Gibberellic	Cluster-115.0	DELLA	6.89846	7.02905		DELLA protein
Brassinosteroid	Cluster-12007.20005	CYCD3			-2.09225	cyclin D3, plant
Jasmonic Acid	Cluster-12007.24637	MYC2	1.36901			transcription factor MYC2
Salicylic Acid	Cluster-12007.2069	PR1		3.57236		pathogenesis-related protein 1
