# Supplementary material for: Morphological, transcriptomic and metabolomic analyses of Sophora davidii mutants for plant height
Source: BMC Plant Biol. 2022 Mar 25;22:144. doi: 10.1186/s12870-022-03503-1 (PMC8951708; doi:10.1186/s12870-022-03503-1)
Supplement: Supplementary file 6 — Additional file 6: Table S5. DEGs involved in flavonoid biosynthesis and phenylpropanoid biosynthesis. [file 12870_2022_3503_MOESM6_ESM.xlsx]

## Sheet: Sheet1
Supplemental Table S5 DEGs involved in flavonoid biosynthesis and phenylpropanoid biosynthesis
DEGs involved in flavonoid biosynthesis
D vs W	H vs W	D vs H	Gene ID	Gene name	Description
		-2.29488	Cluster-12007.15134	CHS	chalcone synthase
	-1.38293		Cluster-12007.26132	CHS	chalcone synthase
		-2.48482	Cluster-12007.17492	E1.14.13.21	flavonoid 3'-monooxygenase
		-2.22908	Cluster-12007.36148	E2.1.1.104	caffeoyl-CoA O-methyltransferase
		6.16293	Cluster-12007.22286	E2.3.1.133, HCT	shikimate O-hydroxycinnamoyltransferase
		-3.60103	Cluster-12007.3142	CYP75A	flavonoid 3',5'-hydroxylase
1.54476		-1.52503	Cluster-12007.36012	FLS	flavonol synthase
		-2.79334	Cluster-12007.6684	E1.14.11.19	leucoanthocyanidin dioxygenase
	1.70653		Cluster-12007.12293	E1.14.11.9	naringenin 3-dioxygenase
DEGs involved in phenylpropanoid biosynthesis
D vs W	H vs W	D vs H	Gene ID	Gene name	Description
		-1.34591	Cluster-12007.27009	E1.11.1.7	peroxidase
	2.04433	2.13631	Cluster-12007.32255	E1.11.1.7	peroxidase
		-1.12895	Cluster-12007.25469	E1.11.1.7	peroxidase
		-1.81203	Cluster-12007.25468	E1.11.1.7	peroxidase
1.34758		-1.90972	Cluster-12007.15484	E1.11.1.7	peroxidase
	8.11101	9.32395	Cluster-12007.9097	E1.11.1.7	peroxidase
		-1.41203	Cluster-12007.29021	E1.11.1.7	peroxidase
-3.43493			Cluster-23846.0	E1.11.1.7	peroxidase
	-4.08416		Cluster-18464.0	E1.11.1.7	peroxidase
	2.07578		Cluster-12007.8456	E1.11.1.7	peroxidase
	4.21652		Cluster-6960.0	E1.11.1.7	peroxidase
-3.55457	-4.60855		Cluster-19941.0	E1.1.1.195	cinnamyl-alcohol dehydrogenase
-6.80005			Cluster-26806.0	E1.1.1.195	cinnamyl-alcohol dehydrogenase
	-4.51992		Cluster-26831.0	E1.1.1.195	cinnamyl-alcohol dehydrogenase
	-3.8698		Cluster-22498.0	E1.1.1.195	cinnamyl-alcohol dehydrogenase
-7.49134		7.45501	Cluster-19456.0	PRDX6	peroxiredoxin 6, 1-Cys peroxiredoxin
	-8.52481		Cluster-21439.0	PRDX6	peroxiredoxin 6, 1-Cys peroxiredoxin
	-4.88262		Cluster-15301.0	PRDX6	peroxiredoxin 6, 1-Cys peroxiredoxin
	3.43757	4.10323	Cluster-12007.29457	E3.2.1.21	beta-glucosidase
-4.01697			Cluster-11550.0	E3.2.1.21	beta-glucosidase
		-2.21241	Cluster-12007.37799	4CL	4-coumarate--CoA ligase
		-2.22908	Cluster-12007.36148	E2.1.1.104	caffeoyl-CoA O-methyltransferase
		-2.51674	Cluster-12007.30407	REF1	coniferyl-aldehyde dehydrogenase
		6.16293	Cluster-12007.22286	E2.3.1.133, HCT	shikimate O-hydroxycinnamoyltransferase
