# Supplementary material for: Morphological, transcriptomic and metabolomic analyses of Sophora davidii mutants for plant height
Source: BMC Plant Biol. 2022 Mar 25;22:144. doi: 10.1186/s12870-022-03503-1 (PMC8951708; doi:10.1186/s12870-022-03503-1)
Supplement: Supplementary file 7 — Additional file 7: Table S6. Fifty-seven significantly different metabolites in both the dwarf and tall mutants. [file 12870_2022_3503_MOESM7_ESM.xlsx]

## Sheet: Sheet1
Supplemental Table S6 Fifty-seven significantly different metabolites in both the dwarf and tall mutants
ID	Name_des	Formula	Molecular Weight	RT [min]	mzCloud_Results	mzVault_Results	MassList_Results	pos_d_1	pos_d_2	pos_d_3	pos_d_4	pos_d_5	pos_d_6	pos_h_1	pos_h_2	pos_h_3	pos_h_4	pos_h_5	pos_h_6	FC	log2FC	Pvalue	ROC	VIP	Up.Down
Com_1076_pos	Dihydroartemisinin	C15 H24 O5	284.161	10.65	No results	No results	Full match	2.10746e+07	1.96088e+07	2.21847e+07	3.83966e+07	3.32282e+07	2.38147e+07	6.81769e+07	7.32148e+07	7.17088e+07	5.01475e+07	7.95864e+07	6.19916e+07	0.391051	-1.35457	6.46e-05	1	1.44443	down
Com_4118_pos	Triptophenolide	C20 H24 O3	312.173	11.438	No results	No results	Full match	9.47786e+06	5.18925e+06	8.85874e+06	4.70081e+06	2.79049e+06	1.13595e+07	1.06667e+06	881981	1.02746e+06	919094	2.20292e+06	1.14771e+06	5.84841	2.54805	0.00012482	1	2.5454	up
Com_528_pos	Sedanolide	C12 H18 O2	194.13	12.031	Full match	No results	Full match	2.68431e+08	1.72143e+08	2.59894e+08	1.39546e+08	9.40401e+07	2.36038e+08	9.02206e+07	7.04576e+07	4.2142e+07	5.96536e+07	8.32139e+07	4.27132e+07	3.01259	1.591	0.000608439	1	1.59999	up
Com_3914_pos	4-Methylumbelliferyl glucuronide	C16 H16 O9	352.078	8.597	Full match	No results	No results	1.2475e+07	7.52046e+06	6.16557e+06	4.81236e+06	4.61766e+06	11623918	2.46264e+06	1.41692e+06	2.29121e+06	2.76944e+06	4.10053e+06	3.14949e+06	2.91626	1.54412	0.00108673	1	1.54328	up
Com_2716_pos	Hesperidin	C28 H34 O15	610.189	9.46	Full match	Full match	Full match	2.29472e+07	2.04853e+07	1.82713e+07	1.80022e+07	6.20455e+06	2.13266e+07	5.9331e+06	6.66322e+06	6.43908e+06	3.49948e+06	6.98924e+06	3.88731e+06	3.2096	1.68239	0.00123142	0.916667	1.66977	up
Com_7153_pos	Tauroursodeoxycholic acid	C26 H45 N O6 S	499.297	13.539	No results	No results	Full match	3.04837e+06	2.12301e+06	4.32833e+06	2.43174e+06	2.11352e+06	2.97212e+06	668154	1.04424e+06	1.79923e+06	1.68532e+06	1.4271e+06	849114	2.27709	1.18719	0.00195434	1	1.28961	up
Com_2318_pos	5,6-dimethyl-4-oxo-4H-pyran-2-carboxylic acid	C8 H8 O4	84.0209	10.657	Invalid mass	Invalid mass	No results	4.06664e+06	7.40318e+06	7.26546e+06	5.90515e+06	6.79236e+06	3.86913e+06	1.13638e+07	1.1532e+07	2.35487e+07	1.02644e+07	1.39079e+07	8.13806e+06	0.44825	-1.15762	0.00233239	1	1.19405	down
Com_5044_pos	4-[5-(5,6-diphenylpyridazin-3-yl)-2-methoxybenzyl]morpholine	C28 H27 N3 O2	437.204	9.397	Invalid mass	No results	No results	802368	1.11341e+06	893497	2.43624e+06	2.02015e+06	348454	3.14793e+06	3.71423e+06	6.55982e+06	4.59627e+06	5.51917e+06	4.4171e+06	0.272375	-1.87633	0.00261482	1	2.15361	down
Com_3519_pos	Quinidine	C20 H24 N2 O2	324.183	10.879	Full match	No results	No results	915008	3.82986e+06	994653	1.1505e+06	4.85056e+06	642828	4.90766e+06	1.21882e+07	6.1678e+06	7.60058e+06	9.3415e+06	9.07467e+06	0.251285	-1.99261	0.00335644	1	2.44825	down
Com_4697_pos	Norfentanyl	C14 H20 N2 O	232.157	1.562	Full match	No results	No results	1.49367e+06	1.54824e+06	1.10867e+06	2.68623e+06	4.63536e+06	1.41331e+06	9.80423e+06	6.30041e+06	3.22669e+06	3.17308e+06	1.03505e+07	6.60331e+06	0.32656	-1.61458	0.00353859	0.944444	1.69106	down
Com_720_pos	N1-(1H-1,2,4-triazol-3-yl)-2-hydroxybenzamide	C9 H8 N4 O2	204.063	10.753	Invalid mass	No results	No results	7.69873e+06	2.96265e+07	2.61097e+07	2.15835e+07	3.40526e+07	8.18092e+06	5.22813e+07	6.26612e+07	1.29109e+08	6.26897e+07	7.6875e+07	3.39501e+07	0.304747	-1.71432	0.00384693	0.972222	1.87729	down
Com_5486_pos	N-(2-morpholinophenyl)-2-furamide	C15 H16 N2 O3	272.115	8.707	Full match	No results	No results	1.56871e+06	823093	692152	1.4236e+06	2.65151e+06	973054	1.93906e+06	4.66352e+06	2.35564e+06	3.16255e+06	3.29732e+06	6.55426e+06	0.370107	-1.43399	0.00386674	0.944444	1.50926	down
Com_1638_pos	Kaempferol	C15 H10 O6	286.047	9.841	Full match	Full match	Full match	6.59568e+06	6.05668e+06	1.02439e+07	7.21002e+06	1.6065e+07	5.99712e+06	3.18801e+07	2.8529e+07	3.98369e+07	4.33159e+07	6.17247e+07	7.46797e+06	0.245204	-2.02794	0.0052512	0.944444	1.981	down
Com_4739_pos	2-{1-[2-(1-benzothiophen-5-ylamino)-2-oxoethyl]cyclohexyl}acetic acid	C18 H21 N O3 S	331.126	1.918	Full match	No results	No match	8.68259e+06	7.59228e+06	9.31369e+06	3.38201e+06	6.33336e+06	9.01171e+06	3.38735e+06	3.22403e+06	2.46566e+06	4.49414e+06	4.21486e+06	3.95242e+06	2.03858	1.02757	0.00560849	0.888889	1.00346	up
Com_94_pos	Asparagine	C4 H8 N2 O3	132.053	1.402	Full match	Full match	Full match	3.83055e+08	3.06292e+08	6.85684e+08	1.33185e+08	7.49924e+08	3.55797e+08	3048379174	8.82056e+08	7.80237e+08	1362596262	7.46981e+08	1593234098	0.310684	-1.68648	0.00598687	0.972222	2.00867	down
Com_6170_pos	Neodiosmin	C28 H32 O15	608.186	8.988	Invalid mass	Invalid mass	No results	4.10858e+06	1.37611e+06	4.96613e+06	1.65832e+06	1.69171e+06	5.52907e+06	1.08684e+06	789280	807838	674240	823295	1.74775e+06	3.2601	1.70492	0.00644524	0.916667	1.59695	up
Com_3106_pos	(3α,5α,9α)-3,23-Dihydroxy-1-oxoolean-12-en-28-oic acid	C30 H46 O5	486.333	11.86	Full match	Partial match	No results	5.18417e+06	7.82423e+06	2.04107e+07	6.85739e+06	3.95147e+06	5.30505e+06	2.54544e+06	2.42783e+06	1.84476e+06	4.04835e+06	4.2415e+06	2.00558e+06	2.89439	1.53326	0.00809293	0.944444	1.42028	up
Com_2919_pos	Capsaicin	C18 H27 N O3	305.198	10.549	No results	No results	Full match	636200	2.35558e+06	1.2545e+06	7.09277e+06	3.84145e+06	585734	7.85172e+06	7.44241e+06	1.64486e+07	2.05404e+07	6.41852e+06	4.29454e+06	0.250273	-1.99843	0.00856053	0.944444	2.44587	down
Com_493_pos	N-Acetylornithine	C7 H14 N2 O3	174.1	1.451	Full match	Full match	Full match	2.33527e+08	1.28265e+08	1.3888e+08	2.77965e+08	1.42847e+08	1.56449e+08	4.89193e+07	9.72669e+07	1.58721e+08	4.69947e+07	4.46773e+07	2.30665e+07	2.56868	1.36102	0.00856977	0.888889	1.85934	up
Com_4820_pos	8-(1,2-dihydroxy-3-methylbut-3-en-1-yl)-7-methoxy-2H-chromen-2-one	C15 H16 O5	276.097	8.152	Invalid mass	No results	No results	2.76815e+06	4.41866e+06	9.67738e+06	4.33153e+06	5.6134e+06	4.01585e+06	3.06993e+06	2.9727e+06	1.2058e+06	2.61129e+06	2.72967e+06	1.34846e+06	2.2116	1.14509	0.00882422	0.944444	1.27231	up
Com_5950_pos	2-Isobutyl-3-methoxypyrazine	C9 H14 N2 O	166.11	12.308	Full match	No results	No results	1.67051e+06	484876	1.05683e+06	677674	5.33896e+06	2.04415e+06	5.89731e+06	4.84853e+06	4.6397e+06	5.39462e+06	5.46721e+06	4.77285e+06	0.363408	-1.46034	0.0124159	0.916667	2.04218	down
Com_678_pos	N-Feruloylputrescine	C14 H20 N2 O3	264.147	1.48	No results	No results	Full match	4.05267e+06	1.04471e+07	3.71241e+06	5.57063e+06	2.65729e+07	6.27948e+06	6.30134e+07	1.45678e+08	9.14962e+06	8.59512e+07	1.35915e+08	1.11607e+07	0.125614	-2.99293	0.0124434	0.916667	2.77469	down
Com_3617_pos	Calceorioside B	C23 H26 O11	478.147	10.357	No results	No results	Full match	4.78604e+06	1.17119e+07	1.57739e+07	6.80871e+06	1.8127e+06	7.52557e+06	1.7441e+06	1.50173e+06	2.14944e+06	1.39187e+06	4.4044e+06	2.51991e+06	3.53127	1.82019	0.0126146	0.916667	1.68875	up
Com_489_pos	1,2-di(3,4-dimethoxyphenyl)diaz-1-ene	C16 H18 N2 O4	324.108	7.547	Invalid mass	No results	No results	1.3122e+07	2.89952e+07	4.23001e+06	6.90147e+07	1.43844e+08	1.01189e+07	1.25147e+08	2.53444e+08	1.31657e+08	1.47007e+08	1.02027e+08	2.55829e+08	0.265315	-1.91422	0.0139763	0.916667	2.89795	down
Com_228_pos	Phosphoric Acid	H3 O4 P	97.9771	1.64	No results	No results	Full match	2.89831e+08	5.29534e+08	1015332873	2.36957e+08	3.84586e+08	4.06903e+08	2.92873e+08	2.81808e+08	1.2685e+08	1.4278e+08	262874838	1.37947e+08	2.29947	1.2013	0.0156371	0.888889	1.15225	up
Com_5176_pos	6α-Naltrexol	C20 H25 N O4	343.175	11.322	Invalid mass	No results	No results	280586	275297	294232	5.95488e+06	700066	273719	2.80123e+06	1.97893e+06	6.2104e+06	5.20057e+06	1.84294e+06	2.45275e+06	0.379697	-1.39708	0.0165805	0.861111	2.57513	down
Com_901_pos	HET0016	C12 H18 N2 O	228.125	2.702	Invalid mass	No results	No results	1.09361e+06	1.62003e+06	569313	1.44255e+06	1.42474e+06	2.62008e+06	4.98876e+07	9.49931e+07	2.30474e+06	6.63796e+07	1.99898e+07	1.44654e+06	0.0373203	-4.7439	0.0167806	0.916667	3.85263	down
Com_3354_pos	Rottlerin	C30 H28 O8	516.181	9.798	Full match	No results	No results	7.65075e+06	6.84899e+06	1.80531e+07	3.96936e+06	5.11163e+06	1.16683e+07	4.83827e+06	2.72303e+06	2.28312e+06	3.22924e+06	7.08136e+06	2.15825e+06	2.38881	1.25629	0.0179906	0.888889	1.24939	up
Com_1586_pos	Isorhamnetin-3-O-rutinoside	C28 H32 O16	624.168	9.334	No results	Full match	Full match	4.77125e+06	2.69273e+07	2.0223e+06	4.88036e+06	1.63076e+07	3.50973e+06	2.11398e+07	4.24776e+07	1.46669e+07	2.58969e+07	3.83187e+07	1.75894e+07	0.364913	-1.45438	0.0182762	0.861111	1.98611	down
Com_935_pos	Irisolidone 7-O-beta-d-glucoside	C23 H24 O11	476.131	8.676	No results	No results	Full match	3.90819e+07	1.03128e+08	7.84493e+07	1.05088e+07	1.27237e+07	3.00341e+07	5.64884e+06	7.0095e+06	1.14555e+07	5.29692e+06	3.23574e+07	3.92941e+06	4.1695	2.05987	0.018315	0.888889	2.06784	up
Com_7919_pos	Poncirin	C28 H34 O14	616.172	12.072	Invalid mass	No results	No results	1.54267e+06	1.89485e+06	3.41091e+06	2.02627e+06	1.71216e+06	792748	1.27942e+06	934071	755691	250360	1.13775e+06	546853	2.32041	1.21438	0.0191589	0.916667	1.38809	up
Com_11483_pos	3-hydroxy-3,4-bis[(4-hydroxy-3-methoxyphenyl)methyl]oxolan-2-one	C20 H22 O7	374.135	9.416	Full match	No results	No results	112178	158785	278283	145382	114904	400348	70973.3	70636.7	40603.2	104656	185002	54623.2	2.29799	1.20037	0.0191887	0.888889	1.24503	up
Com_8051_pos	(2S)-4-Oxo-2-phenyl-3,4-dihydro-2H-chromen-7-yl beta-D-glucopyranoside	C21 H22 O8	424.113	10.043	Invalid mass	No results	No results	582404	1.93588e+06	3.27625e+06	528412	438219	2.29314e+06	365653	313021	251181	405125	658697	203677	4.12055	2.04284	0.0193164	0.916667	1.76354	up
Com_142_pos	Scopoletin	C10 H8 O4	192.042	7.353	Full match	Full match	Full match	2.00519e+07	6.70037e+08	6.05304e+07	2.24234e+08	4.21225e+08	2.43403e+07	8.57689e+08	1230014921	3.88269e+08	1322666128	1188968708	397957219	0.263746	-1.92278	0.0212876	0.888889	2.93162	down
Com_932_pos	Nicotinamide	C6 H6 N2 O	122.048	1.419	Full match	Full match	Full match	5.42886e+07	4.24371e+07	7.05684e+07	2.47812e+07	5.55416e+07	5.69741e+07	6.36803e+07	7.38771e+07	8.09311e+07	6.12262e+07	1.01862e+08	1.04659e+08	0.626427	-0.674782	0.0215716	0.944444	1.02128	down
Com_2479_pos	Dodecanedioic Aicd	C12 H22 O4	230.151	10.901	No results	No results	Full match	2.63677e+07	9.62294e+06	1.88334e+07	1.55748e+07	1.78917e+07	2.57091e+07	1.06259e+07	8.29474e+06	6.83302e+06	1.58754e+06	1.00038e+07	1.07071e+07	2.37241	1.24636	0.0223812	0.916667	1.45187	up
Com_351_pos	Ziyuglycoside I	C41 H66 O13	766.448	13.594	No results	No results	Full match	1.01445e+08	8.54617e+07	3.98351e+07	8.10633e+07	8.41414e+07	8.76385e+07	9.11637e+07	1.19614e+08	1.61877e+08	1.45953e+08	1.41133e+08	4.61068e+08	0.427892	-1.22468	0.0237225	0.972222	1.16134	down
Com_2979_pos	α-Ethylaminohexanophenone	C14 H21 N O	219.162	8.812	Full match	No results	No results	3.34685e+06	4.68495e+06	4.77728e+06	5.13355e+06	5.19045e+06	5.30464e+06	3.85175e+06	1.20453e+07	1.36148e+07	6.41148e+06	1.15037e+07	1.86634e+07	0.430285	-1.21663	0.0243347	0.861111	1.16811	down
Com_11259_pos	Orcinol glucosid	C13 H18 O7	286.104	10.576	No results	No results	Full match	28143.8	60505.2	57240.8	47153.5	58672.2	36318.9	75346.6	66215.9	97014.7	110260	94918.7	501843	0.304605	-1.71499	0.0263118	1	1.47877	down
Com_3033_pos	Zeatin riboside,trans-isomer	C15 H21 N5 O5	351.154	9.026	No results	No results	Full match	4.34535e+06	7.45154e+06	1.19755e+07	3.94301e+06	1.13028e+07	6.54708e+06	1.91759e+07	1.29939e+07	9.77793e+06	1.27058e+07	2.36418e+07	7.85829e+06	0.528884	-0.918977	0.0274097	0.888889	1.07112	down
Com_6133_pos	Microcystin-YR	C52 H72 N10 O13	1044.53	14.083	Full match	No results	No results	585478	1.78334e+06	6.17047e+06	3.01314e+06	1.69622e+06	651864	357563	561712	604592	516576	710572	592924	4.15693	2.05552	0.0276201	0.888889	1.88249	up
Com_3685_pos	Kaempferol-3-Galactoside-6''-Rhamnoside-3'''-Rhamnoside	C33 H40 O19	762.197	9.405	Invalid mass	No results	No results	1.39313e+07	5.87764e+06	3.77023e+06	2.3471e+06	4.88888e+06	8.81308e+06	2.69782e+06	873156	1.10634e+06	3.18123e+06	5.62701e+06	1.83785e+06	2.58612	1.37079	0.0279092	0.861111	1.45104	up
Com_1149_pos	Chlorogenic acid	C16 H18 O9	376.076	7.347	Invalid mass	No results	No results	824748	3.90635e+07	3.60621e+06	1.30713e+07	2.7131e+07	1.48621e+06	5.4699e+07	6.65948e+07	2.17492e+07	5.94024e+07	5.45275e+07	2.80085e+07	0.298907	-1.74223	0.0285197	0.916667	2.90606	down
Com_139_pos	4-(4-benzhydrylpiperidino)-8-chloro-2-(trifluoromethyl)quinoline	C28 H24 Cl F3 N2	480.159	9.958	Full match	No results	No results	7.31305e+07	5.81683e+08	6.16169e+08	2.14197e+08	1142760901	5.33877e+07	1288038848	1301828077	1313728471	1110313868	1989106104	6.67067e+08	0.349583	-1.51629	0.0287418	0.944444	2.25857	down
Com_4787_pos	4-(2,3-dihydro-1,4-benzodioxin-6-yl)butanoic acid	C12 H14 O4	222.088	10.325	Full match	No results	No results	8.93145e+06	5.15344e+06	2.28959e+06	1.2235e+06	1.44022e+06	8.83951e+06	1.00338e+06	1.0862e+06	1.10062e+06	1.01374e+06	2.16571e+06	967422	3.79956	1.92583	0.0299889	0.944444	1.62551	up
Com_1206_pos	L-(+)-Citrulline	C6 H13 N3 O3	175.095	1.396	Full match	Full match	Full match	1.08603e+07	4.61583e+06	7.23898e+06	5.12354e+07	2.31665e+07	9.7364e+06	8.21985e+07	2.45904e+07	3.36619e+07	4.1601e+07	1.85038e+07	5.20754e+07	0.422963	-1.2414	0.0305205	0.861111	1.62538	down
Com_6474_pos	GLABRENE	C20 H18 O4	322.119	12.16	No results	No results	Full match	3.12338e+06	1.99707e+06	5.46283e+06	2.8269e+06	718516	2.63685e+06	1.08944e+06	907104	869708	1.20004e+06	1.8994e+06	787390	2.48265	1.31188	0.0341095	0.833333	1.19388	up
Com_2165_pos	N6-Isopentenyladenosine	C15 H21 N5 O4	335.158	10.011	No results	Full match	No results	1.38802e+07	1.18385e+07	3.61464e+07	7.48365e+06	2.98508e+07	9.26349e+06	9.4515e+06	1.04192e+07	2.77808e+06	2.46133e+06	1.39437e+07	3.11945e+06	2.57185	1.3628	0.0345445	0.777778	1.56094	up
Com_788_pos	1,3-dimethyl 2,4-bis(4-hydroxyphenyl)cyclobutane-1,3-dicarboxylate	C20 H20 O6	356.125	10.222	Full match	No results	No results	7.51576e+07	8.95736e+07	1.55474e+08	5.5031e+07	5.7323e+07	7.84175e+07	4.49201e+07	3.7689e+07	1.72921e+07	8.44539e+07	6.1131e+07	2.48682e+07	1.89003	0.918407	0.0351945	0.833333	1.0443	up
Com_2697_pos	3-hydroxy-N-(1-hydroxy-4-methylpentan-2-yl)-5-oxo-6-phenylhexanamide	C18 H27 N O4	321.193	10.272	Full match	No results	No results	1.64362e+07	2.78224e+06	7.10789e+06	1.14281e+07	2.2905e+07	4.5896e+06	6.39683e+06	2.23161e+06	2.25095e+06	6.76802e+06	2.95722e+06	848846	3.04142	1.60474	0.0361082	0.861111	2.13563	up
Com_30_pos	2,7,7-trimethyl-5,6,7,8-tetrahydroquinolin-5-one oxime	C12 H16 N2 O	204.126	2.088	Full match	Partial match	No results	1.00849e+07	8.81724e+06	4.84792e+06	10281143464	3494807778	2.80933e+07	3297877777	6978196615	5804845639	7209837449	10663151815	2.95247e+08	0.403741	-1.3085	0.0390971	0.805556	6.12961	down
Com_82_pos	Cytisine	C11 H14 N2 O	190.11	2.08	Full match	Full match	No results	5.64686e+07	3.49025e+08	4.69594e+08	6.60832e+08	3408621111	5.355e+07	2845816430	2085668938	957063293	1892464438	1639571968	2728316106	0.411403	-1.28138	0.0392001	0.833333	2.69357	down
Com_166_pos	7-hydroxy-6-methoxy-2H-chromen-2-one	C10 H8 O4	192.042	7.544	Full match	Full match	Full match	4.46619e+07	2.72707e+08	1.79365e+08	1.26294e+08	5.45019e+08	6.6466e+07	6.63694e+08	3.17574e+08	1.56331e+08	1065702559	1641658756	2.86976e+08	0.298774	-1.74288	0.0392333	0.861111	1.82341	down
Com_28_pos	Psilocin	C12 H16 N2 O	204.126	1.531	Full match	Partial match	No results	1.13171e+07	8.87339e+06	5.67025e+06	10391588474	3631598435	2.9353e+07	2656888985	9452680982	8428325225	6685353268	8875293973	262142010	0.387187	-1.3689	0.039835	0.777778	6.06759	down
Com_6607_pos	Diflucortolone pivalate	C27 H36 F2 O5	478.253	12.032	Full match	No results	No results	1.00007e+06	1.00993e+06	618681	1.29702e+06	673165	1.14665e+06	752193	1.19002e+06	3.81272e+06	1.84225e+06	2.53726e+06	1.80303e+06	0.4813	-1.05499	0.0422154	0.861111	1.02049	down
Com_1854_pos	3-hydroxy-3-methylpentanedioic acid	C6 H10 O5	144.042	13.943	Invalid mass	No results	No results	5.12766e+06	2.89339e+07	2.99038e+07	3.82694e+07	3.021e+07	6.395e+06	9.63682e+06	5.41179e+06	4.71492e+06	5.16739e+06	1.10302e+07	6.44355e+06	3.27416	1.71113	0.0426273	0.777778	1.95412	up
Com_656_pos	3-methyl-5-oxo-5-(4-toluidino)pentanoic acid	C13 H17 N O3	257.102	1.399	Invalid mass	No match	No match	2.46412e+07	2.04923e+07	5.3447e+07	1.76053e+08	5.93778e+07	2.20459e+07	1.38373e+08	7.79686e+07	9.30312e+07	1.19911e+08	1.11447e+08	8.88424e+07	0.565554	-0.822263	0.0486724	0.833333	1.32229	down
