# Supplementary material for: Morphological, transcriptomic and metabolomic analyses of Sophora davidii mutants for plant height
Source: BMC Plant Biol. 2022 Mar 25;22:144. doi: 10.1186/s12870-022-03503-1 (PMC8951708; doi:10.1186/s12870-022-03503-1)
Supplement: Supplementary file 8 — Additional file 8: Table S7. Gene-specific primers used in gene expression analysis by qPCR. [file 12870_2022_3503_MOESM8_ESM.xlsx]

## Sheet: Sheet1
Table S7 Gene-specific primers used in gene expression analysis by qPCR
Gene	Forward Primer (5’…3’)	Reverse Primer (5’…3’)
Cluster-12007.38985	TTCTCCATGGCTCTTGGTGC	AGGCAATTGGACTCGGTTAGT
Cluster-12007.24837	TGCAATATCCGATGCCCCTT	CCAAGTCCCATTCACCGTGA
Cluster-12007.33519	TGTTCATTGTACCGCCACCT	TCATGGTGTGTAGGCGTGAA
Cluster-12007.20005	AGAGTGCCCCAAAGACACTC	GCACAGGGATGGAGTGGAAT
Cluster-12007.24637	ACTTCAACTGTGGTGGACCA	CGGGGTGGTTCACATTCTCA
Cluster-12007.38495	ACTCACTTAAATGCTATCCACTCTCA	ACGGGTTTAGAGTTAATCATAGGCT
Cluster-12007.43915	TCCACAACAGCTCCCTTGTT	GTTTTTCGGTGACTCACGGC
Cluster-12007.43850	GGTGTGTTCCCTCTGCGTAA	ACATCATCTGCACAGAAGCCA
Cluster-12007.28302	CTTCGTTTTGAGACACCCGC	ATAGGGTGGCTGCAAAGTCG
Cluster-19214.0	GGAAATCTTCCCCTGGGAGC	GTGCGCCGTCAATCAATGAG
Cluster-12007.46183	AAAGGAGCCTCATGCACTGA	CACGCCGTCTTGAAATGCAA
Cluster-12007.32882	AGGACTAGTTCTTGGTTGTTCCA	GCTCATAGGTTGCTAGCCCA
Cluster-12007.41217	TCCAAATCCAGGCCTGCTTT	TGCATCACTTTTGCTTTTGAGGT
Cluster-12007.29234	TGGCAGGTAAGGTTGGTGAA	GAACAAGTGCAGAAGCGTGG
Cluster-5300.0	ACTGCTGCCTTCACTGTTGT	TGCTGCCCTTGTTGTCCAAT
Cluster-12007.17286	TGCAATTACTTAAGTTGGCAAAATCA	ACCCTGTTTCCCAACAACCT
Cluster-12007.15169	TCACTGAGGCATTGGTGTCC	AACGTGGGGAAGTGATGCAT
Cluster-12007.26736	TCACTCCTCCACGTGAACAC	CGCGTTCACGAAGTCACAAG
Cluster-12007.5818	CGATCGCATCAATTTCGCGT	CACTCTCGTGCTCCCTCTCT
Cluster-12007.29457	TGTTCATCAAGGGAAGGGTGT	GCTTTGTGTAGTGTGCCACA
